# Supplementary material for: Open-3DSIM: an open-source three-dimensional structured illumination microscopy reconstruction platform
Source: Nat Methods. 2023 Jul 20;20(8):1183–6. doi: 10.1038/s41592-023-01958-0 (PMC10406603; doi:10.1038/s41592-023-01958-0)
Supplement: Supplementary file 4 — This includes three platforms of Open-3DSIM. [file 41592_2023_1958_MOESM4_ESM.zip]

Archive with 625 entries (600 files):
- Supplementary Software/
- Supplementary Software/Open_3DSIM_Exe_v2.1/
- Supplementary Software/Open_3DSIM_Exe_v2.1/Open_3DSIM.exe
- Supplementary Software/Open_3DSIM_Exe_v2.1/User guide of Open-3DSIM (Exe_v2.0).pdf
- Supplementary Software/Open_3DSIM_Fiji_v2.1/
- Supplementary Software/Open_3DSIM_Fiji_v2.1/jars/
- Supplementary Software/Open_3DSIM_Fiji_v2.1/jars/FILTER-5.0.jar
- Supplementary Software/Open_3DSIM_Fiji_v2.1/jars/javabuilder.jar
- Supplementary Software/Open_3DSIM_Fiji_v2.1/jars/PROCESS_DATA-6.0.jar
- Supplementary Software/Open_3DSIM_Fiji_v2.1/jars/pSIM-5.0.jar
- Supplementary Software/Open_3DSIM_Fiji_v2.1/jars/READ_DATA-6.0.jar
- Supplementary Software/Open_3DSIM_Fiji_v2.1/Open3DSIM-0.1.0-SNAPSHOT.jar
- Supplementary Software/Open_3DSIM_Fiji_v2.1/User guide of Open-3DSIM (Fiji_v2.0).pdf
- Supplementary Software/Open_3DSIM_MATLAB_v2.1/
- Supplementary Software/Open_3DSIM_MATLAB_v2.1/help_functions/
- Supplementary Software/Open_3DSIM_MATLAB_v2.1/help_functions/applyOtf.m
- Supplementary Software/Open_3DSIM_MATLAB_v2.1/help_functions/calculatecnr.m
- Supplementary Software/Open_3DSIM_MATLAB_v2.1/help_functions/commonRegion.m
- Supplementary Software/Open_3DSIM_MATLAB_v2.1/help_functions/complexparity.m
- Supplementary Software/Open_3DSIM_MATLAB_v2.1/help_functions/createMinimalOMEXMLMetadata.m
- Supplementary Software/Open_3DSIM_MATLAB_v2.1/help_functions/cztfunc.m
- Supplementary Software/Open_3DSIM_MATLAB_v2.1/help_functions/doshift.m
- Supplementary Software/Open_3DSIM_MATLAB_v2.1/help_functions/do_binosplit.m
- Supplementary Software/Open_3DSIM_MATLAB_v2.1/help_functions/do_fft3.m
- Supplementary Software/Open_3DSIM_MATLAB_v2.1/help_functions/do_modulationcheck.m
- Supplementary Software/Open_3DSIM_MATLAB_v2.1/help_functions/do_ordershift.m
- Supplementary Software/Open_3DSIM_MATLAB_v2.1/help_functions/do_OTFmasking3D.m
- Supplementary Software/Open_3DSIM_MATLAB_v2.1/help_functions/do_OTFshift.m
- Supplementary Software/Open_3DSIM_MATLAB_v2.1/help_functions/do_pixel_blurring.m
- Supplementary Software/Open_3DSIM_MATLAB_v2.1/help_functions/do_upsample.m
- Supplementary Software/Open_3DSIM_MATLAB_v2.1/help_functions/estimatepsf.m
- Supplementary Software/Open_3DSIM_MATLAB_v2.1/help_functions/estimate_patternphases.m
- Supplementary Software/Open_3DSIM_MATLAB_v2.1/help_functions/FFT2D.m
- Supplementary Software/Open_3DSIM_MATLAB_v2.1/help_functions/filter_3D.m
- Supplementary Software/Open_3DSIM_MATLAB_v2.1/help_functions/find_illumination_pattern.m
- Supplementary Software/Open_3DSIM_MATLAB_v2.1/help_functions/find_illumination_pattern2.m
- Supplementary Software/Open_3DSIM_MATLAB_v2.1/help_functions/fitPeak.m
- Supplementary Software/Open_3DSIM_MATLAB_v2.1/help_functions/fourierShift.m
- Supplementary Software/Open_3DSIM_MATLAB_v2.1/help_functions/getnotchfilter.m
- Supplementary Software/Open_3DSIM_MATLAB_v2.1/help_functions/getotfAtt.m
- Supplementary Software/Open_3DSIM_MATLAB_v2.1/help_functions/getPeak.m
- Supplementary Software/Open_3DSIM_MATLAB_v2.1/help_functions/get_apodization.m
- Supplementary Software/Open_3DSIM_MATLAB_v2.1/help_functions/get_calibrationOTF.m
- Supplementary Software/Open_3DSIM_MATLAB_v2.1/help_functions/get_field_matrix.m
- Supplementary Software/Open_3DSIM_MATLAB_v2.1/help_functions/get_filter1.m
- Supplementary Software/Open_3DSIM_MATLAB_v2.1/help_functions/get_filter2.m
- Supplementary Software/Open_3DSIM_MATLAB_v2.1/help_functions/get_imagecorrelationmatrix.m
- Supplementary Software/Open_3DSIM_MATLAB_v2.1/help_functions/get_maxmerit.m
- Supplementary Software/Open_3DSIM_MATLAB_v2.1/help_functions/get_modelOTF.m
- Supplementary Software/Open_3DSIM_MATLAB_v2.1/help_functions/get_normalization.m
- Supplementary Software/Open_3DSIM_MATLAB_v2.1/help_functions/get_orders.m
- Supplementary Software/Open_3DSIM_MATLAB_v2.1/help_functions/get_otf3d.m
- Supplementary Software/Open_3DSIM_MATLAB_v2.1/help_functions/get_OTFem.m
- Supplementary Software/Open_3DSIM_MATLAB_v2.1/help_functions/get_OTFex.m
- Supplementary Software/Open_3DSIM_MATLAB_v2.1/help_functions/get_psf.m
- Supplementary Software/Open_3DSIM_MATLAB_v2.1/help_functions/get_pupil_matrix.m
- Supplementary Software/Open_3DSIM_MATLAB_v2.1/help_functions/get_rimismatchpars.m
- Supplementary Software/Open_3DSIM_MATLAB_v2.1/help_functions/get_sumsignal.m
- Supplementary Software/Open_3DSIM_MATLAB_v2.1/help_functions/get_throughfocusotf.m
- Supplementary Software/Open_3DSIM_MATLAB_v2.1/help_functions/get_vectormodelOTF.m
- Supplementary Software/Open_3DSIM_MATLAB_v2.1/help_functions/get_widefield.m
- Supplementary Software/Open_3DSIM_MATLAB_v2.1/help_functions/get_window2D.m
- Supplementary Software/Open_3DSIM_MATLAB_v2.1/help_functions/imerge.m
- Supplementary Software/Open_3DSIM_MATLAB_v2.1/help_functions/importImages.m
- Supplementary Software/Open_3DSIM_MATLAB_v2.1/help_functions/importImages_process.m
- Supplementary Software/Open_3DSIM_MATLAB_v2.1/help_functions/IntensityNormalization.m
- Supplementary Software/Open_3DSIM_MATLAB_v2.1/help_functions/is_octave.m
- Supplementary Software/Open_3DSIM_MATLAB_v2.1/help_functions/load_dataparams.m
- Supplementary Software/Open_3DSIM_MATLAB_v2.1/help_functions/NfourierShift.m
- Supplementary Software/Open_3DSIM_MATLAB_v2.1/help_functions/notchfilter.m
- Supplementary Software/Open_3DSIM_MATLAB_v2.1/help_functions/notchfiltercenter.m
- Supplementary Software/Open_3DSIM_MATLAB_v2.1/help_functions/offset_notchfilter.m
- Supplementary Software/Open_3DSIM_MATLAB_v2.1/help_functions/om_display.m
- Supplementary Software/Open_3DSIM_MATLAB_v2.1/help_functions/OTFedgeF.m
- Supplementary Software/Open_3DSIM_MATLAB_v2.1/help_functions/otfToVector.m
- Supplementary Software/Open_3DSIM_MATLAB_v2.1/help_functions/phase_ordershift.m
- Supplementary Software/Open_3DSIM_MATLAB_v2.1/help_functions/placeFreq.m
- Supplementary Software/Open_3DSIM_MATLAB_v2.1/help_functions/polyfitweighted2.m
- Supplementary Software/Open_3DSIM_MATLAB_v2.1/help_functions/prechirpz.m
- Supplementary Software/Open_3DSIM_MATLAB_v2.1/help_functions/preprocess.m
- Supplementary Software/Open_3DSIM_MATLAB_v2.1/help_functions/process_data.m
- Supplementary Software/Open_3DSIM_MATLAB_v2.1/help_functions/pSIM.m
- Supplementary Software/Open_3DSIM_MATLAB_v2.1/help_functions/psim_sim3d_recon.m
- Supplementary Software/Open_3DSIM_MATLAB_v2.1/help_functions/psim_sim3d_recon2.m
- Supplementary Software/Open_3DSIM_MATLAB_v2.1/help_functions/read_data.m
- Supplementary Software/Open_3DSIM_MATLAB_v2.1/help_functions/read_data_1.m
- Supplementary Software/Open_3DSIM_MATLAB_v2.1/help_functions/read_data_2.m
- Supplementary Software/Open_3DSIM_MATLAB_v2.1/help_functions/read_data_3.m
- Supplementary Software/Open_3DSIM_MATLAB_v2.1/help_functions/resample.m
- Supplementary Software/Open_3DSIM_MATLAB_v2.1/help_functions/resample_calibrationOTF.m
- Supplementary Software/Open_3DSIM_MATLAB_v2.1/help_functions/robber.m
- Supplementary Software/Open_3DSIM_MATLAB_v2.1/help_functions/separateBandshifi.m
- Supplementary Software/Open_3DSIM_MATLAB_v2.1/help_functions/SimOtfProvider.m
- Supplementary Software/Open_3DSIM_MATLAB_v2.1/help_functions/update_qvector.m
- Supplementary Software/Open_3DSIM_MATLAB_v2.1/help_functions/weightCNR.m
- Supplementary Software/Open_3DSIM_MATLAB_v2.1/help_functions/WoFilterCenterF.m
- Supplementary Software/Open_3DSIM_MATLAB_v2.1/help_functions/writeApoVector.m
- Supplementary Software/Open_3DSIM_MATLAB_v2.1/help_functions/writeOtfVector.m
- Supplementary Software/Open_3DSIM_MATLAB_v2.1/input/
- Supplementary Software/Open_3DSIM_MATLAB_v2.1/lib/
- Supplementary Software/Open_3DSIM_MATLAB_v2.1/lib/bfmatlab/
- Supplementary Software/Open_3DSIM_MATLAB_v2.1/lib/bfmatlab/bfCheckJavaMemory.m
- Supplementary Software/Open_3DSIM_MATLAB_v2.1/lib/bfmatlab/bfCheckJavaPath.m
- Supplementary Software/Open_3DSIM_MATLAB_v2.1/lib/bfmatlab/bfGetFileExtensions.m
- Supplementary Software/Open_3DSIM_MATLAB_v2.1/lib/bfmatlab/bfGetPlane.m
- Supplementary Software/Open_3DSIM_MATLAB_v2.1/lib/bfmatlab/bfGetPlaneAtZCT.m
- Supplementary Software/Open_3DSIM_MATLAB_v2.1/lib/bfmatlab/bfGetReader.m
- Supplementary Software/Open_3DSIM_MATLAB_v2.1/lib/bfmatlab/bfInitLogging.m
- Supplementary Software/Open_3DSIM_MATLAB_v2.1/lib/bfmatlab/bfopen.m
- Supplementary Software/Open_3DSIM_MATLAB_v2.1/lib/bfmatlab/bfOpen3DVolume.m
- Supplementary Software/Open_3DSIM_MATLAB_v2.1/lib/bfmatlab/bfsave.m
- Supplementary Software/Open_3DSIM_MATLAB_v2.1/lib/bfmatlab/bfTestInRange.m
- Supplementary Software/Open_3DSIM_MATLAB_v2.1/lib/bfmatlab/bfUpgradeCheck.m
- Supplementary Software/Open_3DSIM_MATLAB_v2.1/lib/bfmatlab/bioformats_package.jar
- Supplementary Software/Open_3DSIM_MATLAB_v2.1/lib/bfmatlab/createMinimalOMEXMLMetadata.m
- Supplementary Software/Open_3DSIM_MATLAB_v2.1/lib/bfmatlab/private/
- Supplementary Software/Open_3DSIM_MATLAB_v2.1/lib/bfmatlab/private/is_octave.m
- Supplementary Software/Open_3DSIM_MATLAB_v2.1/lib/diplib/
- Supplementary Software/Open_3DSIM_MATLAB_v2.1/lib/diplib/bin/
- Supplementary Software/Open_3DSIM_MATLAB_v2.1/lib/diplib/bin/DIP.dll
- Supplementary Software/Open_3DSIM_MATLAB_v2.1/lib/diplib/bin/dipview.exe
- Supplementary Software/Open_3DSIM_MATLAB_v2.1/lib/diplib/bin/DIPviewer.dll
- Supplementary Software/Open_3DSIM_MATLAB_v2.1/lib/diplib/include/
- Supplementary Software/Open_3DSIM_MATLAB_v2.1/lib/diplib/include/diplib/
- Supplementary Software/Open_3DSIM_MATLAB_v2.1/lib/diplib/include/diplib/accumulators.h
- Supplementary Software/Open_3DSIM_MATLAB_v2.1/lib/diplib/include/diplib/analysis.h
- Supplementary Software/Open_3DSIM_MATLAB_v2.1/lib/diplib/include/diplib/binary.h
- Supplementary Software/Open_3DSIM_MATLAB_v2.1/lib/diplib/include/diplib/border.h
- Supplementary Software/Open_3DSIM_MATLAB_v2.1/lib/diplib/include/diplib/boundary.h
- Supplementary Software/Open_3DSIM_MATLAB_v2.1/lib/diplib/include/diplib/chain_code.h
- Supplementary Software/Open_3DSIM_MATLAB_v2.1/lib/diplib/include/diplib/color.h
- Supplementary Software/Open_3DSIM_MATLAB_v2.1/lib/diplib/include/diplib/detection.h
- Supplementary Software/Open_3DSIM_MATLAB_v2.1/lib/diplib/include/diplib/dft.h
- Supplementary Software/Open_3DSIM_MATLAB_v2.1/lib/diplib/include/diplib/display.h
- Supplementary Software/Open_3DSIM_MATLAB_v2.1/lib/diplib/include/diplib/distance.h
- Supplementary Software/Open_3DSIM_MATLAB_v2.1/lib/diplib/include/diplib/distribution.h
- Supplementary Software/Open_3DSIM_MATLAB_v2.1/lib/diplib/include/diplib/file_io.h
- Supplementary Software/Open_3DSIM_MATLAB_v2.1/lib/diplib/include/diplib/framework.h
- Supplementary Software/Open_3DSIM_MATLAB_v2.1/lib/diplib/include/diplib/generation.h
- Supplementary Software/Open_3DSIM_MATLAB_v2.1/lib/diplib/include/diplib/generic_iterators.h
- Supplementary Software/Open_3DSIM_MATLAB_v2.1/lib/diplib/include/diplib/geometry.h
- Supplementary Software/Open_3DSIM_MATLAB_v2.1/lib/diplib/include/diplib/graph.h
- Supplementary Software/Open_3DSIM_MATLAB_v2.1/lib/diplib/include/diplib/histogram.h
- Supplementary Software/Open_3DSIM_MATLAB_v2.1/lib/diplib/include/diplib/iterators.h
- Supplementary Software/Open_3DSIM_MATLAB_v2.1/lib/diplib/include/diplib/kernel.h
- Supplementary Software/Open_3DSIM_MATLAB_v2.1/lib/diplib/include/diplib/library/
- Supplementary Software/Open_3DSIM_MATLAB_v2.1/lib/diplib/include/diplib/library/clamp_cast.h
- Supplementary Software/Open_3DSIM_MATLAB_v2.1/lib/diplib/include/diplib/library/copy_buffer.h
- Supplementary Software/Open_3DSIM_MATLAB_v2.1/lib/diplib/include/diplib/library/datatype.h
- Supplementary Software/Open_3DSIM_MATLAB_v2.1/lib/diplib/include/diplib/library/dimension_array.h
- Supplementary Software/Open_3DSIM_MATLAB_v2.1/lib/diplib/include/diplib/library/error.h
- Supplementary Software/Open_3DSIM_MATLAB_v2.1/lib/diplib/include/diplib/library/export.h
- Supplementary Software/Open_3DSIM_MATLAB_v2.1/lib/diplib/include/diplib/library/image.h
- Supplementary Software/Open_3DSIM_MATLAB_v2.1/lib/diplib/include/diplib/library/image_views.h
- Supplementary Software/Open_3DSIM_MATLAB_v2.1/lib/diplib/include/diplib/library/numeric.h
- Supplementary Software/Open_3DSIM_MATLAB_v2.1/lib/diplib/include/diplib/library/operators.h
- Supplementary Software/Open_3DSIM_MATLAB_v2.1/lib/diplib/include/diplib/library/physical_dimensions.h
- Supplementary Software/Open_3DSIM_MATLAB_v2.1/lib/diplib/include/diplib/library/sample_iterator.h
- Supplementary Software/Open_3DSIM_MATLAB_v2.1/lib/diplib/include/diplib/library/stringparams.h
- Supplementary Software/Open_3DSIM_MATLAB_v2.1/lib/diplib/include/diplib/library/tensor.h
- Supplementary Software/Open_3DSIM_MATLAB_v2.1/lib/diplib/include/diplib/library/types.h
- Supplementary Software/Open_3DSIM_MATLAB_v2.1/lib/diplib/include/diplib/linear.h
- Supplementary Software/Open_3DSIM_MATLAB_v2.1/lib/diplib/include/diplib/lookup_table.h
- Supplementary Software/Open_3DSIM_MATLAB_v2.1/lib/diplib/include/diplib/mapping.h
- Supplementary Software/Open_3DSIM_MATLAB_v2.1/lib/diplib/include/diplib/math.h
- Supplementary Software/Open_3DSIM_MATLAB_v2.1/lib/diplib/include/diplib/measurement.h
- Supplementary Software/Open_3DSIM_MATLAB_v2.1/lib/diplib/include/diplib/microscopy.h
- Supplementary Software/Open_3DSIM_MATLAB_v2.1/lib/diplib/include/diplib/morphology.h
- Supplementary Software/Open_3DSIM_MATLAB_v2.1/lib/diplib/include/diplib/multithreading.h
- Supplementary Software/Open_3DSIM_MATLAB_v2.1/lib/diplib/include/diplib/neighborlist.h
- Supplementary Software/Open_3DSIM_MATLAB_v2.1/lib/diplib/include/diplib/nonlinear.h
- Supplementary Software/Open_3DSIM_MATLAB_v2.1/lib/diplib/include/diplib/overload.h
- Supplementary Software/Open_3DSIM_MATLAB_v2.1/lib/diplib/include/diplib/pixel_table.h
- Supplementary Software/Open_3DSIM_MATLAB_v2.1/lib/diplib/include/diplib/private/
- Supplementary Software/Open_3DSIM_MATLAB_v2.1/lib/diplib/include/diplib/private/constfor.h
- Supplementary Software/Open_3DSIM_MATLAB_v2.1/lib/diplib/include/diplib/private/pcg_extras.hpp
- Supplementary Software/Open_3DSIM_MATLAB_v2.1/lib/diplib/include/diplib/private/pcg_random.hpp
- Supplementary Software/Open_3DSIM_MATLAB_v2.1/lib/diplib/include/diplib/private/pcg_uint128.hpp
- Supplementary Software/Open_3DSIM_MATLAB_v2.1/lib/diplib/include/diplib/private/readme.txt
- Supplementary Software/Open_3DSIM_MATLAB_v2.1/lib/diplib/include/diplib/private/robin_growth_policy.h
- Supplementary Software/Open_3DSIM_MATLAB_v2.1/lib/diplib/include/diplib/private/robin_hash.h
- Supplementary Software/Open_3DSIM_MATLAB_v2.1/lib/diplib/include/diplib/private/robin_map.h
- Supplementary Software/Open_3DSIM_MATLAB_v2.1/lib/diplib/include/diplib/private/robin_set.h
- Supplementary Software/Open_3DSIM_MATLAB_v2.1/lib/diplib/include/diplib/random.h
- Supplementary Software/Open_3DSIM_MATLAB_v2.1/lib/diplib/include/diplib/regions.h
- Supplementary Software/Open_3DSIM_MATLAB_v2.1/lib/diplib/include/diplib/saturated_arithmetic.h
- Supplementary Software/Open_3DSIM_MATLAB_v2.1/lib/diplib/include/diplib/segmentation.h
- Supplementary Software/Open_3DSIM_MATLAB_v2.1/lib/diplib/include/diplib/simple_file_io.h
- Supplementary Software/Open_3DSIM_MATLAB_v2.1/lib/diplib/include/diplib/statistics.h
- Supplementary Software/Open_3DSIM_MATLAB_v2.1/lib/diplib/include/diplib/testing.h
- Supplementary Software/Open_3DSIM_MATLAB_v2.1/lib/diplib/include/diplib/transform.h
- Supplementary Software/Open_3DSIM_MATLAB_v2.1/lib/diplib/include/diplib/union_find.h
- Supplementary Software/Open_3DSIM_MATLAB_v2.1/lib/diplib/include/diplib/viewer/
- Supplementary Software/Open_3DSIM_MATLAB_v2.1/lib/diplib/include/diplib/viewer/control.h
- Supplementary Software/Open_3DSIM_MATLAB_v2.1/lib/diplib/include/diplib/viewer/export.h
- Supplementary Software/Open_3DSIM_MATLAB_v2.1/lib/diplib/include/diplib/viewer/glfw.h
- Supplementary Software/Open_3DSIM_MATLAB_v2.1/lib/diplib/include/diplib/viewer/glut.h
- Supplementary Software/Open_3DSIM_MATLAB_v2.1/lib/diplib/include/diplib/viewer/histogram.h
- Supplementary Software/Open_3DSIM_MATLAB_v2.1/lib/diplib/include/diplib/viewer/image.h
- Supplementary Software/Open_3DSIM_MATLAB_v2.1/lib/diplib/include/diplib/viewer/link.h
- Supplementary Software/Open_3DSIM_MATLAB_v2.1/lib/diplib/include/diplib/viewer/manager.h
- Supplementary Software/Open_3DSIM_MATLAB_v2.1/lib/diplib/include/diplib/viewer/proxy.h
- Supplementary Software/Open_3DSIM_MATLAB_v2.1/lib/diplib/include/diplib/viewer/slice.h
- Supplementary Software/Open_3DSIM_MATLAB_v2.1/lib/diplib/include/diplib/viewer/status.h
- Supplementary Software/Open_3DSIM_MATLAB_v2.1/lib/diplib/include/diplib/viewer/tensor.h
- Supplementary Software/Open_3DSIM_MATLAB_v2.1/lib/diplib/include/diplib/viewer/viewer.h
- Supplementary Software/Open_3DSIM_MATLAB_v2.1/lib/diplib/include/diplib.h
- Supplementary Software/Open_3DSIM_MATLAB_v2.1/lib/diplib/include/dipviewer.h
- Supplementary Software/Open_3DSIM_MATLAB_v2.1/lib/diplib/include/dip_matlab_interface.h
- Supplementary Software/Open_3DSIM_MATLAB_v2.1/lib/diplib/include/dip_opencv_interface.h
- Supplementary Software/Open_3DSIM_MATLAB_v2.1/lib/diplib/include/dip_vigra_interface.h
- Supplementary Software/Open_3DSIM_MATLAB_v2.1/lib/diplib/lib/
- Supplementary Software/Open_3DSIM_MATLAB_v2.1/lib/diplib/lib/DIP.lib
- Supplementary Software/Open_3DSIM_MATLAB_v2.1/lib/diplib/lib/DIPviewer.lib
- Supplementary Software/Open_3DSIM_MATLAB_v2.1/lib/diplib/share/
- Supplementary Software/Open_3DSIM_MATLAB_v2.1/lib/diplib/share/DIPimage/
- Supplementary Software/Open_3DSIM_MATLAB_v2.1/lib/diplib/share/DIPimage/@dip_image/
- Supplementary Software/Open_3DSIM_MATLAB_v2.1/lib/diplib/share/DIPimage/@dip_image/all.m
- Supplementary Software/Open_3DSIM_MATLAB_v2.1/lib/diplib/share/DIPimage/@dip_image/any.m
- Supplementary Software/Open_3DSIM_MATLAB_v2.1/lib/diplib/share/DIPimage/@dip_image/besselj.m
- Supplementary Software/Open_3DSIM_MATLAB_v2.1/lib/diplib/share/DIPimage/@dip_image/bessely.m
- Supplementary Software/Open_3DSIM_MATLAB_v2.1/lib/diplib/share/DIPimage/@dip_image/circshift.m
- Supplementary Software/Open_3DSIM_MATLAB_v2.1/lib/diplib/share/DIPimage/@dip_image/clone.m
- Supplementary Software/Open_3DSIM_MATLAB_v2.1/lib/diplib/share/DIPimage/@dip_image/colorspace.m
- Supplementary Software/Open_3DSIM_MATLAB_v2.1/lib/diplib/share/DIPimage/@dip_image/complex.m
- Supplementary Software/Open_3DSIM_MATLAB_v2.1/lib/diplib/share/DIPimage/@dip_image/convhull.m
- Supplementary Software/Open_3DSIM_MATLAB_v2.1/lib/diplib/share/DIPimage/@dip_image/cumsum.m
- Supplementary Software/Open_3DSIM_MATLAB_v2.1/lib/diplib/share/DIPimage/@dip_image/curl.m
- Supplementary Software/Open_3DSIM_MATLAB_v2.1/lib/diplib/share/DIPimage/@dip_image/diag.m
- Supplementary Software/Open_3DSIM_MATLAB_v2.1/lib/diplib/share/DIPimage/@dip_image/dip_image.m
- Supplementary Software/Open_3DSIM_MATLAB_v2.1/lib/diplib/share/DIPimage/@dip_image/divergence.m
- Supplementary Software/Open_3DSIM_MATLAB_v2.1/lib/diplib/share/DIPimage/@dip_image/eig.m
- Supplementary Software/Open_3DSIM_MATLAB_v2.1/lib/diplib/share/DIPimage/@dip_image/eye.m
- Supplementary Software/Open_3DSIM_MATLAB_v2.1/lib/diplib/share/DIPimage/@dip_image/find.m
- Supplementary Software/Open_3DSIM_MATLAB_v2.1/lib/diplib/share/DIPimage/@dip_image/findcoord.m
- Supplementary Software/Open_3DSIM_MATLAB_v2.1/lib/diplib/share/DIPimage/@dip_image/gradient.m
- Supplementary Software/Open_3DSIM_MATLAB_v2.1/lib/diplib/share/DIPimage/@dip_image/ind2sub.m
- Supplementary Software/Open_3DSIM_MATLAB_v2.1/lib/diplib/share/DIPimage/@dip_image/iterate.m
- Supplementary Software/Open_3DSIM_MATLAB_v2.1/lib/diplib/share/DIPimage/@dip_image/max.m
- Supplementary Software/Open_3DSIM_MATLAB_v2.1/lib/diplib/share/DIPimage/@dip_image/mean.m
- Supplementary Software/Open_3DSIM_MATLAB_v2.1/lib/diplib/share/DIPimage/@dip_image/median.m
- Supplementary Software/Open_3DSIM_MATLAB_v2.1/lib/diplib/share/DIPimage/@dip_image/min.m
- Supplementary Software/Open_3DSIM_MATLAB_v2.1/lib/diplib/share/DIPimage/@dip_image/percentile.m
- Supplementary Software/Open_3DSIM_MATLAB_v2.1/lib/diplib/share/DIPimage/@dip_image/plot.m
- Supplementary Software/Open_3DSIM_MATLAB_v2.1/lib/diplib/share/DIPimage/@dip_image/private/
- Supplementary Software/Open_3DSIM_MATLAB_v2.1/lib/diplib/share/DIPimage/@dip_image/private/colorspacemanager.mexw64
- Supplementary Software/Open_3DSIM_MATLAB_v2.1/lib/diplib/share/DIPimage/@dip_image/private/dip_imagemath.mexw64
- Supplementary Software/Open_3DSIM_MATLAB_v2.1/lib/diplib/share/DIPimage/@dip_image/private/dip_operators.mexw64
- Supplementary Software/Open_3DSIM_MATLAB_v2.1/lib/diplib/share/DIPimage/@dip_image/private/dip_projection.mexw64
- Supplementary Software/Open_3DSIM_MATLAB_v2.1/lib/diplib/share/DIPimage/@dip_image/private/dip_tensor_indices.mexw64
- Supplementary Software/Open_3DSIM_MATLAB_v2.1/lib/diplib/share/DIPimage/@dip_image/prod.m
- Supplementary Software/Open_3DSIM_MATLAB_v2.1/lib/diplib/share/DIPimage/@dip_image/rotate.m
- Supplementary Software/Open_3DSIM_MATLAB_v2.1/lib/diplib/share/DIPimage/@dip_image/slice_ex.m
- Supplementary Software/Open_3DSIM_MATLAB_v2.1/lib/diplib/share/DIPimage/@dip_image/slice_in.m
- Supplementary Software/Open_3DSIM_MATLAB_v2.1/lib/diplib/share/DIPimage/@dip_image/slice_op.m
- Supplementary Software/Open_3DSIM_MATLAB_v2.1/lib/diplib/share/DIPimage/@dip_image/std.m
- Supplementary Software/Open_3DSIM_MATLAB_v2.1/lib/diplib/share/DIPimage/@dip_image/sub2ind.m
- Supplementary Software/Open_3DSIM_MATLAB_v2.1/lib/diplib/share/DIPimage/@dip_image/sum.m
- Supplementary Software/Open_3DSIM_MATLAB_v2.1/lib/diplib/share/DIPimage/@dip_image/svd.m
- Supplementary Software/Open_3DSIM_MATLAB_v2.1/lib/diplib/share/DIPimage/@dip_image/tensorfun.m
- Supplementary Software/Open_3DSIM_MATLAB_v2.1/lib/diplib/share/DIPimage/@dip_image/var.m
- Supplementary Software/Open_3DSIM_MATLAB_v2.1/lib/diplib/share/DIPimage/abssqr.m
- Supplementary Software/Open_3DSIM_MATLAB_v2.1/lib/diplib/share/DIPimage/affine_trans.m
- Supplementary Software/Open_3DSIM_MATLAB_v2.1/lib/diplib/share/DIPimage/alias/
- Supplementary Software/Open_3DSIM_MATLAB_v2.1/lib/diplib/share/DIPimage/alias/closing_se.m
- Supplementary Software/Open_3DSIM_MATLAB_v2.1/lib/diplib/share/DIPimage/alias/countneighbours.m
- Supplementary Software/Open_3DSIM_MATLAB_v2.1/lib/diplib/share/DIPimage/alias/curvature_thirion.m
- Supplementary Software/Open_3DSIM_MATLAB_v2.1/lib/diplib/share/DIPimage/alias/dilation_se.m
- Supplementary Software/Open_3DSIM_MATLAB_v2.1/lib/diplib/share/DIPimage/alias/erosion_se.m
- Supplementary Software/Open_3DSIM_MATLAB_v2.1/lib/diplib/share/DIPimage/alias/imarfun.m
- Supplementary Software/Open_3DSIM_MATLAB_v2.1/lib/diplib/share/DIPimage/alias/isophote_curvature.m
- Supplementary Software/Open_3DSIM_MATLAB_v2.1/lib/diplib/share/DIPimage/alias/jacobi.m
- Supplementary Software/Open_3DSIM_MATLAB_v2.1/lib/diplib/share/DIPimage/alias/mae.m
- Supplementary Software/Open_3DSIM_MATLAB_v2.1/lib/diplib/share/DIPimage/alias/mre.m
- Supplementary Software/Open_3DSIM_MATLAB_v2.1/lib/diplib/share/DIPimage/alias/mse.m
- Supplementary Software/Open_3DSIM_MATLAB_v2.1/lib/diplib/share/DIPimage/alias/msr_remap.m
- Supplementary Software/Open_3DSIM_MATLAB_v2.1/lib/diplib/share/DIPimage/alias/mutualinformation.m
- Supplementary Software/Open_3DSIM_MATLAB_v2.1/lib/diplib/share/DIPimage/alias/newimar.m
- Supplementary Software/Open_3DSIM_MATLAB_v2.1/lib/diplib/share/DIPimage/alias/opening_se.m
- Supplementary Software/Open_3DSIM_MATLAB_v2.1/lib/diplib/share/DIPimage/alias/orientation4d.m
- Supplementary Software/Open_3DSIM_MATLAB_v2.1/lib/diplib/share/DIPimage/alias/psnr.m
- Supplementary Software/Open_3DSIM_MATLAB_v2.1/lib/diplib/share/DIPimage/alias/rankmax_opening_se.m
- Supplementary Software/Open_3DSIM_MATLAB_v2.1/lib/diplib/share/DIPimage/alias/rankmin_closing_se.m
- Supplementary Software/Open_3DSIM_MATLAB_v2.1/lib/diplib/share/DIPimage/alias/smooth.m
- Supplementary Software/Open_3DSIM_MATLAB_v2.1/lib/diplib/share/DIPimage/alias/split.m
- Supplementary Software/Open_3DSIM_MATLAB_v2.1/lib/diplib/share/DIPimage/alias/ssim.m
- Supplementary Software/Open_3DSIM_MATLAB_v2.1/lib/diplib/share/DIPimage/alias/structuretensor3d.m
- Supplementary Software/Open_3DSIM_MATLAB_v2.1/lib/diplib/share/DIPimage/aniso.m
- Supplementary Software/Open_3DSIM_MATLAB_v2.1/lib/diplib/share/DIPimage/areaclosing.m
- Supplementary Software/Open_3DSIM_MATLAB_v2.1/lib/diplib/share/DIPimage/areaopening.m
- Supplementary Software/Open_3DSIM_MATLAB_v2.1/lib/diplib/share/DIPimage/arrangeslices.m
- Supplementary Software/Open_3DSIM_MATLAB_v2.1/lib/diplib/share/DIPimage/array2im.m
- Supplementary Software/Open_3DSIM_MATLAB_v2.1/lib/diplib/share/DIPimage/asf.m
- Supplementary Software/Open_3DSIM_MATLAB_v2.1/lib/diplib/share/DIPimage/autocorrelation.m
- Supplementary Software/Open_3DSIM_MATLAB_v2.1/lib/diplib/share/DIPimage/bbox.m
- Supplementary Software/Open_3DSIM_MATLAB_v2.1/lib/diplib/share/DIPimage/bclosing.m
- Supplementary Software/Open_3DSIM_MATLAB_v2.1/lib/diplib/share/DIPimage/bdilation.m
- Supplementary Software/Open_3DSIM_MATLAB_v2.1/lib/diplib/share/DIPimage/berosion.m
- Supplementary Software/Open_3DSIM_MATLAB_v2.1/lib/diplib/share/DIPimage/bilateralf.m
- Supplementary Software/Open_3DSIM_MATLAB_v2.1/lib/diplib/share/DIPimage/bmajority.m
[truncated: 325 more entries]
