# Supplementary material for: Open-3DSIM: an open-source three-dimensional structured illumination microscopy reconstruction platform
Source: Nat Methods. 2023 Jul 20;20(8):1183–6. doi: 10.1038/s41592-023-01958-0 (PMC10406603; doi:10.1038/s41592-023-01958-0)
Supplement: Supplementary file 4 — This includes three platforms of Open-3DSIM. [file 41592_2023_1958_MOESM4_ESM.zip › Supplementary Software/Open_3DSIM_MATLAB_v2.1/help_functions/calculatecnr.m]

function CNR = calculatecnr(image,Mask)
[Nx,Ny,numsteps,Nz] = size(image);
CNR = zeros(Nz,1);
tempimage = uint16(zeros(Nx,Ny,Nz));

b=(Mask==0);
num_noise=sum(b(:));
num_power = Nx*Ny-num_noise;

for jstep = 1:numsteps
    tempimage = tempimage + squeeze(image(:,:,jstep,:))/numsteps;
end

for jNz = 1:Nz
    noise = sum(sum(sum((1-Mask).*squeeze(tempimage(:,:,jNz)))))/num_noise;
    power = sum(sum(sum(Mask.*squeeze(tempimage(:,:,jNz)))))/num_power;
    CNR(jNz,1) = (power-noise)/(noise);
end
    
end
