# Supplementary material for: Open-3DSIM: an open-source three-dimensional structured illumination microscopy reconstruction platform
Source: Nat Methods. 2023 Jul 20;20(8):1183–6. doi: 10.1038/s41592-023-01958-0 (PMC10406603; doi:10.1038/s41592-023-01958-0)
Supplement: Supplementary file 4 — This includes three platforms of Open-3DSIM. [file 41592_2023_1958_MOESM4_ESM.zip › Supplementary Software/Open_3DSIM_MATLAB_v2.1/help_functions/complexparity.m]

function [ B ] = complexparity(A,centerposition)
% This function flips an array in all dimensions w.r.t. centerposition
% and takes the complex conjugate, centerposition must be a vector of
% integers of length equal to the number of dimensions of A.
%
% copyright Sjoerd Stallinga, TU Delft, 2018

alldims = size(A);
numdims = length(alldims);
for jdim = 1:numdims
  A = flip(A,jdim);
  dimshift = 2*centerposition(jdim)-1-alldims(jdim);
  A = circshift(A,dimshift,jdim);
end
B = conj(A);

end
