# Supplementary material for: Open-3DSIM: an open-source three-dimensional structured illumination microscopy reconstruction platform
Source: Nat Methods. 2023 Jul 20;20(8):1183–6. doi: 10.1038/s41592-023-01958-0 (PMC10406603; doi:10.1038/s41592-023-01958-0)
Supplement: Supplementary file 4 — This includes three platforms of Open-3DSIM. [file 41592_2023_1958_MOESM4_ESM.zip › Supplementary Software/Open_3DSIM_MATLAB_v2.1/help_functions/cztfunc.m]

function dataout = cztfunc(datain,A,B,D)
% This function evaluates the FT via the czt-algorithm
% arguments: datain = input data, dimensions K x N
%            A,B,D = auxiliary vectors computed in prechirpz, must have
%            lengths N, M, and L=N+M-1
% function value: dataout = output data, dimensions K x M

N = length(A);
M = length(B);
L = length(D);
K = size(datain,1);
Amt = repmat(A,K,1);
Bmt = repmat(B,K,1);
Dmt = repmat(D,K,1);

cztin =  zeros(K,L);
cztin(:,1:N)= Amt.*datain;
temp = Dmt.*fft(cztin,[],2);
cztout = ifft(temp,[],2);
dataout = Bmt.*cztout(:,1:M);
  
end
