# Supplementary material for: Open-3DSIM: an open-source three-dimensional structured illumination microscopy reconstruction platform
Source: Nat Methods. 2023 Jul 20;20(8):1183–6. doi: 10.1038/s41592-023-01958-0 (PMC10406603; doi:10.1038/s41592-023-01958-0)
Supplement: Supplementary file 4 — This includes three platforms of Open-3DSIM. [file 41592_2023_1958_MOESM4_ESM.zip › Supplementary Software/Open_3DSIM_MATLAB_v2.1/help_functions/do_upsample.m]

function [image_out] = do_upsample(image_in,upsamp)

ftimage_in = fftshift(fftn(ifftshift(image_in)));
arraysize_in = size(image_in);
arraysize_out = upsamp(1:length(arraysize_in)).*arraysize_in;

%% do the zero-padding, this uses the dip function extend
padvalue = 0;
image_out = double(extend(ftimage_in,arraysize_out,'symmetric',padvalue));

end
