# Supplementary material for: Open-3DSIM: an open-source three-dimensional structured illumination microscopy reconstruction platform
Source: Nat Methods. 2023 Jul 20;20(8):1183–6. doi: 10.1038/s41592-023-01958-0 (PMC10406603; doi:10.1038/s41592-023-01958-0)
Supplement: Supplementary file 4 — This includes three platforms of Open-3DSIM. [file 41592_2023_1958_MOESM4_ESM.zip › Supplementary Software/Open_3DSIM_MATLAB_v2.1/help_functions/estimatepsf.m]

function psf = estimatepsf(dataparams)
numangles = dataparams.numangles;
numchannels = dataparams.numchannels;
numframes = dataparams.numframes;
numsteps = dataparams.numsteps;
numpixelsx = dataparams.numpixelsx;
numpixelsy = dataparams.numpixelsy;
emwavelength = dataparams.exwavelength;
NA = dataparams.NA;
lambda = dataparams.emwavelength;
nrBands = dataparams.nrBands;
cyclesPerMicron = 1/(dataparams.numpixelsx*dataparams.rawpixelsize(1)*1e-3);

%% 大致的OTF
OtfProvider = SimOtfProvider(dataparams,NA,lambda,cyclesPerMicron,1);
psf=abs(otf2psf((OtfProvider.otf)));
end
