# Supplementary material for: Open-3DSIM: an open-source three-dimensional structured illumination microscopy reconstruction platform
Source: Nat Methods. 2023 Jul 20;20(8):1183–6. doi: 10.1038/s41592-023-01958-0 (PMC10406603; doi:10.1038/s41592-023-01958-0)
Supplement: Supplementary file 4 — This includes three platforms of Open-3DSIM. [file 41592_2023_1958_MOESM4_ESM.zip › Supplementary Software/Open_3DSIM_MATLAB_v2.1/help_functions/fourierShift.m]

function [ comshift ] = fourierShift( vec, kx, ky  )
    siz=size(vec);
    [x,y]=meshgrid(0:siz(2)-1,0:siz(1)-1);
    x=x/siz(2);
    y=y/siz(1);
    comshift=vec.*exp(2*pi*1i*(ky*y+kx*x));
end
