# Supplementary material for: Open-3DSIM: an open-source three-dimensional structured illumination microscopy reconstruction platform
Source: Nat Methods. 2023 Jul 20;20(8):1183–6. doi: 10.1038/s41592-023-01958-0 (PMC10406603; doi:10.1038/s41592-023-01958-0)
Supplement: Supplementary file 4 — This includes three platforms of Open-3DSIM. [file 41592_2023_1958_MOESM4_ESM.zip › Supplementary Software/Open_3DSIM_MATLAB_v2.1/help_functions/getPeak.m]

function [ ret] = getPeak( band0,band1,bn0,bn1,otf,kx,ky,weightLimit )
    b0=band0;
    b1=band1;
    dist=0.15;
    [b0,b1]=commonRegion(band0,band1,bn0,bn1,otf,kx,ky,dist,weightLimit,true);

    b0=FFT2D(b0,true);
    b1=FFT2D(b1,true);

    if bn0~=1
        b0=fourierShift(b0,kx,ky);
        b1=fourierShift(b1,kx*2,ky*2);
    else
        b1=fourierShift(b1,kx,ky);
    end

    b1=b1.*conj(b0);

    scal=1/sum(sum(real(b0).^2+imag(b0).^2));
    ret=sum(sum(b1))*scal;
end
