# Supplementary material for: Open-3DSIM: an open-source three-dimensional structured illumination microscopy reconstruction platform
Source: Nat Methods. 2023 Jul 20;20(8):1183–6. doi: 10.1038/s41592-023-01958-0 (PMC10406603; doi:10.1038/s41592-023-01958-0)
Supplement: Supplementary file 4 — This includes three platforms of Open-3DSIM. [file 41592_2023_1958_MOESM4_ESM.zip › Supplementary Software/Open_3DSIM_MATLAB_v2.1/help_functions/get_normalization.m]

function [normint_free] = get_normalization(PupilMatrix,parameters)
% This function computes the PSF normalization by evaluating the energy
% flow through the lens aperture
%
% copyright Sjoerd Stallinga, TU Delft, 2017

% parameters
Npupil = parameters.Npupil;
NA = parameters.NA;
lambda = parameters.lambda;
pixelsize = parameters.pixelsize;

% intensity matrix
IntensityMatrix = zeros(3,3);
for itel = 1:3
  for jtel = 1:3
    for ztel = 1:2
      pupmat1 = PupilMatrix{ztel,itel};
      pupmat2 = PupilMatrix{ztel,jtel};
      IntensityMatrix(itel,jtel) = IntensityMatrix(itel,jtel)+...
        sum(sum(real(pupmat1.*conj(pupmat2))));
    end
  end
end

% normalization to take into account discretization correctly
% DxyPupil = 2*NA/lambda/Npupil;
% normfac = DxyPupil^2/(pixelsize)^2;
DxyPupil = 2/Npupil;
normfac = DxyPupil^2/(pixelsize*NA/lambda)^2;
IntensityMatrix = normfac*IntensityMatrix;

% evaluation normalization factors
normint_free = sum(diag(IntensityMatrix))/3;


end
