# Supplementary material for: Open-3DSIM: an open-source three-dimensional structured illumination microscopy reconstruction platform
Source: Nat Methods. 2023 Jul 20;20(8):1183–6. doi: 10.1038/s41592-023-01958-0 (PMC10406603; doi:10.1038/s41592-023-01958-0)
Supplement: Supplementary file 4 — This includes three platforms of Open-3DSIM. [file 41592_2023_1958_MOESM4_ESM.zip › Supplementary Software/Open_3DSIM_MATLAB_v2.1/help_functions/get_psf.m]

function PSF = get_psf(FieldMatrix,OTFparams)

%% Average the field matrix to compute PSF
dims = size(FieldMatrix);
Mz = dims(3);
imdims = size(FieldMatrix{1,1,1});
Mx = imdims(1);
My = imdims(2);
PSF = zeros(Mx,My,Mz);
for jz = 1:Mz
    for jtel = 1:3
        for itel = 1:2
          PSF(:,:,jz) = PSF(:,:,jz) + (1/3)*abs(FieldMatrix{itel,jtel,jz}).^2;
        end
    end
end

%% Pixel blurring
PSF = do_pixel_blurring(PSF,OTFparams);

end
