# Supplementary material for: Open-3DSIM: an open-source three-dimensional structured illumination microscopy reconstruction platform
Source: Nat Methods. 2023 Jul 20;20(8):1183–6. doi: 10.1038/s41592-023-01958-0 (PMC10406603; doi:10.1038/s41592-023-01958-0)
Supplement: Supplementary file 4 — This includes three platforms of Open-3DSIM. [file 41592_2023_1958_MOESM4_ESM.zip › Supplementary Software/Open_3DSIM_MATLAB_v2.1/help_functions/get_sumsignal.m]

function [dataparams] = get_sumsignal(dataparams,widefield)

allwfsumsignal = zeros(dataparams.numchannels,dataparams.numframes);
for jchannel = 1:dataparams.numchannels
    for jframe = 1:dataparams.numframes
      widefieldtmp = squeeze(widefield(:,:,:,jchannel,jframe));
      allwfsumsignal(jchannel,jframe) = sum(widefieldtmp(:));
    end
end
dataparams.allwfsumsignal = allwfsumsignal;

end
