# Supplementary material for: Open-3DSIM: an open-source three-dimensional structured illumination microscopy reconstruction platform
Source: Nat Methods. 2023 Jul 20;20(8):1183–6. doi: 10.1038/s41592-023-01958-0 (PMC10406603; doi:10.1038/s41592-023-01958-0)
Supplement: Supplementary file 4 — This includes three platforms of Open-3DSIM. [file 41592_2023_1958_MOESM4_ESM.zip › Supplementary Software/Open_3DSIM_MATLAB_v2.1/help_functions/get_widefield.m]

function [widefield,ftwidefield] = get_widefield(allimages_in)
%% size of image
[numpixelsx,numpixelsy,~,numfocus,numchannels,numframes,~] = size(allimages_in);
%% get WF
widefield = zeros(numpixelsx,numpixelsy,numfocus,numchannels,numframes);
widefield(:,:,:,:,:) = sum(sum(allimages_in(:,:,:,:,:,:,:),7),3);
%% get FFT of WF
ftwidefield = zeros(numpixelsx,numpixelsy,numfocus,numchannels,numframes);
for jframe = 1:numframes
  for jchannel = 1:numchannels
    tempim = squeeze(widefield(:,:,:,jchannel,jframe));
    ftwidefield(:,:,:,jchannel,jframe) = fftshift(fftn(ifftshift(tempim)));
  end
end

end
