# Supplementary material for: Open-3DSIM: an open-source three-dimensional structured illumination microscopy reconstruction platform
Source: Nat Methods. 2023 Jul 20;20(8):1183–6. doi: 10.1038/s41592-023-01958-0 (PMC10406603; doi:10.1038/s41592-023-01958-0)
Supplement: Supplementary file 4 — This includes three platforms of Open-3DSIM. [file 41592_2023_1958_MOESM4_ESM.zip › Supplementary Software/Open_3DSIM_MATLAB_v2.1/help_functions/get_window2D.m]

function window = get_window2D(Nx,Ny,windowsize)
% This function computes a Hamming/Tukey window for making the edges soft
% so as to prevent streaking in the Fourier images. 
%
% copyright Sjoerd Stallinga, TU Delft, 2017-2020

epsy = 100*eps;
windowsize = max([windowsize,epsy]); % guarantees positive value above machine precision 
xx = linspace(-(1-1/Nx)/2,(1-1/Nx)/2,Nx);
yy = linspace(-(1-1/Ny)/2,(1-1/Ny)/2,Ny);
[X,Y] = meshgrid(xx,yy);
window = (ones(Nx,Ny)-(1/2-abs(X)<windowsize).*cos(pi*(1/2-abs(X))/windowsize/2).^2)...
      .*(ones(Nx,Ny)-(1/2-abs(Y)<windowsize).*cos(pi*(1/2-abs(Y))/windowsize/2).^2);
end
