# Supplementary material for: Open-3DSIM: an open-source three-dimensional structured illumination microscopy reconstruction platform
Source: Nat Methods. 2023 Jul 20;20(8):1183–6. doi: 10.1038/s41592-023-01958-0 (PMC10406603; doi:10.1038/s41592-023-01958-0)
Supplement: Supplementary file 4 — This includes three platforms of Open-3DSIM. [file 41592_2023_1958_MOESM4_ESM.zip › Supplementary Software/Open_3DSIM_MATLAB_v2.1/help_functions/imerge.m]

function final_fft = imerge(fftimagetemp,OTFshifttemp,dataparams,sumotf)

[numpixelsx,numpixelsy,numfocus] = size(dataparams.OTFex);
final_fft = zeros(numpixelsx,numpixelsy,numfocus);
for jangle = 1:dataparams.numangles
    fftimage = squeeze(fftimagetemp(:,:,:,:,jangle));
    OTFshift = squeeze(OTFshifttemp(:,:,:,:,jangle));
    for jstep = 1:dataparams.numsteps        
            final_fft = final_fft + squeeze(fftimage(:,:,jstep,:)).*conj(squeeze(OTFshift(:,:,jstep,:)))./(  squeeze(OTFshift(:,:,jstep,:)).^2 + 0.5*dataparams.w^2 );
    end
end
final_fft = final_fft .*sumotf;
end
