# Supplementary material for: Open-3DSIM: an open-source three-dimensional structured illumination microscopy reconstruction platform
Source: Nat Methods. 2023 Jul 20;20(8):1183–6. doi: 10.1038/s41592-023-01958-0 (PMC10406603; doi:10.1038/s41592-023-01958-0)
Supplement: Supplementary file 4 — This includes three platforms of Open-3DSIM. [file 41592_2023_1958_MOESM4_ESM.zip › Supplementary Software/Open_3DSIM_MATLAB_v2.1/help_functions/importImages.m]

function [out] = importImages(images)
    N=size(images,3);
    L=size(images,1);
    for I=1:N
        curImg=images(:,:,I);
        if L>256
            curImg=fadeBorderCos(curImg,10);
        else
            curImg=fadeBorderCos(curImg,0);
        end
        images(:,:,I)=curImg;
    end
    out=images;
end

function [ out ] = fadeBorderCos( img, px )
    [h,w]=size(img);
    fac=1/px*pi/2;
    dat=img;
    %top
    for y=1:px
        for x=1:w
            dat(y,x)=dat(y,x)*power(sin((y-1)*fac),2);
        end
    end
    %bottom
    for y=h-px+1:h
        for x=1:w
            dat(y,x)=dat(y,x)*power(sin((h-y)*fac),2);
        end
    end
    % left
    for y=1:h
        for x=1:px
            dat(y,x)=dat(y,x)*power(sin((x-1)*fac),2);
        end
    end
    %right
    for y=1:h
        for x=w-px+1:w
            dat(y,x)=dat(y,x)*power(sin((w-x)*fac),2);
        end
    end
    out=dat;
end
