# Supplementary material for: Open-3DSIM: an open-source three-dimensional structured illumination microscopy reconstruction platform
Source: Nat Methods. 2023 Jul 20;20(8):1183–6. doi: 10.1038/s41592-023-01958-0 (PMC10406603; doi:10.1038/s41592-023-01958-0)
Supplement: Supplementary file 4 — This includes three platforms of Open-3DSIM. [file 41592_2023_1958_MOESM4_ESM.zip › Supplementary Software/Open_3DSIM_MATLAB_v2.1/help_functions/IntensityNormalization.m]

function Snoisy = IntensityNormalization(Snoisy,num)
% 归一化
mean = zeros(1,num);
standard = zeros(1,num);
for jnum = 1:num
    s = Snoisy(:,:,jnum);
    mean(1,jnum) = mean2(s);% 均值
    standard(1,jnum) = std(s(:));% 标准差
end
m_max = max(mean);
s_max = max(standard);
for jnum = 1:num
    Snoisy(:,:,jnum)=(Snoisy(:,:,jnum)-mean(jnum)).*(s_max/standard(1,jnum))+m_max;
end

end
