# Supplementary material for: Open-3DSIM: an open-source three-dimensional structured illumination microscopy reconstruction platform
Source: Nat Methods. 2023 Jul 20;20(8):1183–6. doi: 10.1038/s41592-023-01958-0 (PMC10406603; doi:10.1038/s41592-023-01958-0)
Supplement: Supplementary file 4 — This includes three platforms of Open-3DSIM. [file 41592_2023_1958_MOESM4_ESM.zip › Supplementary Software/Open_3DSIM_MATLAB_v2.1/help_functions/NfourierShift.m]

function [outv] = NfourierShift( inv,kx,ky )
    inv=(ifft2(fftshift(inv)));
    outv=fourierShift(inv,kx,ky);
    outv=fftshift(fft2((outv)));
end
