# Supplementary material for: Open-3DSIM: an open-source three-dimensional structured illumination microscopy reconstruction platform
Source: Nat Methods. 2023 Jul 20;20(8):1183–6. doi: 10.1038/s41592-023-01958-0 (PMC10406603; doi:10.1038/s41592-023-01958-0)
Supplement: Supplementary file 4 — This includes three platforms of Open-3DSIM. [file 41592_2023_1958_MOESM4_ESM.zip › Supplementary Software/Open_3DSIM_MATLAB_v2.1/help_functions/OTFedgeF.m]

function [Mask] = OTFedgeF(OTFex)
[numpixelsx,numpixelsy,numfocus] = size(OTFex);
Mask = zeros(numpixelsx,numpixelsy,numfocus);
max_OTF = max(max(max(OTFex)));
OTFtruncate = 0.006;
for jx = 1:numpixelsx
    for jy = 1:numpixelsy
        for jz = 1:numfocus
            if abs(OTFex(jx,jy,jz))>OTFtruncate*max_OTF
                Mask(jx,jy,jz) = 1;
            end
        end
    end
end
end
