# Supplementary material for: Open-3DSIM: an open-source three-dimensional structured illumination microscopy reconstruction platform
Source: Nat Methods. 2023 Jul 20;20(8):1183–6. doi: 10.1038/s41592-023-01958-0 (PMC10406603; doi:10.1038/s41592-023-01958-0)
Supplement: Supplementary file 4 — This includes three platforms of Open-3DSIM. [file 41592_2023_1958_MOESM4_ESM.zip › Supplementary Software/Open_3DSIM_MATLAB_v2.1/help_functions/otfToVector.m]

function [ ret ] = otfToVector( vec,otf,band,kx,ky,useAtt,write )
    siz=size(vec);
    w=siz(2);
    h=siz(1);
    cnt=siz/2+1;
    kx=kx+cnt(2);
    ky=ky+cnt(1);

    x=1:w;
    y=1:h;  
    [x,y]=meshgrid(x,y);

    rad=hypot(y-ky,x-kx);
    cycl=rad.*otf.cyclesPerMicron;

    mask=cycl>otf.cutoff;
    cycl(mask)=0;

    val=getOtfVal(otf,band,cycl,useAtt);
    if write==0
        vec=vec.*val;
    else
        vec=val;
    end
    vec(mask)=0;
    ret=vec;

end

function [ val ]= getOtfVal(otf,band,cycl,att)
    pos=cycl./otf.cyclesPerMicron;
    cpos=pos+1;

    lpos=floor(cpos);
    hpos=ceil(cpos);
    f=cpos-lpos;

    if att==1
        retl=otf.valsAtt(lpos).*(1-f);
        reth=otf.valsAtt(hpos).*f; 
        val=retl+reth;
    else
        retl=otf.vals(lpos).*(1-f);
        reth=otf.vals(hpos).*f;
        val=retl+reth;
    end

    mask=ceil(cpos)>otf.sampleLateral;
    val(mask)=0;

end
