# Supplementary material for: Open-3DSIM: an open-source three-dimensional structured illumination microscopy reconstruction platform
Source: Nat Methods. 2023 Jul 20;20(8):1183–6. doi: 10.1038/s41592-023-01958-0 (PMC10406603; doi:10.1038/s41592-023-01958-0)
Supplement: Supplementary file 4 — This includes three platforms of Open-3DSIM. [file 41592_2023_1958_MOESM4_ESM.zip › Supplementary Software/Open_3DSIM_MATLAB_v2.1/help_functions/placeFreq.m]

function [out] = placeFreq( in )
    siz=size(in);
    w=siz(2);
    h=siz(1);
    out=zeros(2*w,2*h);
    out(h/2+1:h+h/2,w/2+1:w+w/2)=in;
end
