# Supplementary material for: Open-3DSIM: an open-source three-dimensional structured illumination microscopy reconstruction platform
Source: Nat Methods. 2023 Jul 20;20(8):1183–6. doi: 10.1038/s41592-023-01958-0 (PMC10406603; doi:10.1038/s41592-023-01958-0)
Supplement: Supplementary file 4 — This includes three platforms of Open-3DSIM. [file 41592_2023_1958_MOESM4_ESM.zip › Supplementary Software/Open_3DSIM_MATLAB_v2.1/help_functions/read_data.m]

function [dataparams,WF,Nx,Ny,Nz,raw_image] = read_data(datasets,output,numchannels,numframes,jchannel,jframe,read_type)

if read_type == 1
    [dataparams,WF,Nx,Ny,Nz,raw_image] = read_data_1(datasets,output,numchannels,numframes,jchannel,jframe);
elseif read_type == 2
    [dataparams,WF,Nx,Ny,Nz,raw_image] = read_data_2(datasets,output,numchannels,numframes,jchannel,jframe);
elseif read_type == 3
    [dataparams,WF,Nx,Ny,Nz,raw_image] = read_data_3(datasets,output,numchannels,numframes,jchannel,jframe);
end

end
