# Supplementary material for: Open-3DSIM: an open-source three-dimensional structured illumination microscopy reconstruction platform
Source: Nat Methods. 2023 Jul 20;20(8):1183–6. doi: 10.1038/s41592-023-01958-0 (PMC10406603; doi:10.1038/s41592-023-01958-0)
Supplement: Supplementary file 4 — This includes three platforms of Open-3DSIM. [file 41592_2023_1958_MOESM4_ESM.zip › Supplementary Software/Open_3DSIM_MATLAB_v2.1/help_functions/read_data_1.m]

function [dataparams,WF,Nx,Ny,Nz,raw_image] = read_data_1(datasets,output,numchannels,numframes,jchannel,jframe)

%% Set basic parameters
dataparams.datasets = datasets;
dataparams.numsteps = 5;
dataparams.numangles = 3;
dataparams.numchannels = numchannels;
dataparams.numframes = numframes;

%% read dv/tiff/tif
a = bfopen(char(datasets)); % open datafile
b = a{1};                                                  % extract variable with image data
allimages_in = cell2mat(permute(b(:,1),[3 2 1]));          % extract image data
clear a b;
numpixelsx = size(allimages_in,1); 
numpixelsy = size(allimages_in,2); 
numims = size(allimages_in,3);     
dataparams.numpixelsx = numpixelsx;
dataparams.numpixelsy = numpixelsy;
dataparams.Nz = numims/dataparams.numsteps/dataparams.numangles/dataparams.numchannels/dataparams.numframes;
Nz = dataparams.Nz;
dataparams.allimages_in = reshape(allimages_in,[numpixelsx numpixelsy dataparams.numchannels dataparams.numsteps dataparams.Nz dataparams.numangles dataparams.numframes]);
dataparams.allimages_in = double(permute(dataparams.allimages_in,[1 2 4 5 3 7 6]));

%% select one frame and one channel
dataparams.allimages_in = dataparams.allimages_in(:,:,:,:,jchannel,jframe,:);
raw_image = dataparams.allimages_in;
dataparams.numchannels = numchannels;
dataparams.numframes = numframes;

%% get WF image
[widefield,~] = get_widefield(dataparams.allimages_in);
max_widefield = max(max(max(widefield)));
widefield = uint8(widefield./max_widefield*255);
WF = widefield;
stackfilename = [output ,'WF.tif'];
for k = 1:Nz
    imwrite(uint8(WF(:,:,k)), stackfilename, 'WriteMode','append') % Ð´ÈëstackÍ¼Ïñ
end
Nx = 2*numpixelsx;
Ny = 2*numpixelsy;


end
