# Supplementary material for: Open-3DSIM: an open-source three-dimensional structured illumination microscopy reconstruction platform
Source: Nat Methods. 2023 Jul 20;20(8):1183–6. doi: 10.1038/s41592-023-01958-0 (PMC10406603; doi:10.1038/s41592-023-01958-0)
Supplement: Supplementary file 4 — This includes three platforms of Open-3DSIM. [file 41592_2023_1958_MOESM4_ESM.zip › Supplementary Software/Open_3DSIM_MATLAB_v2.1/help_functions/robber.m]

function Wk22 = robber(Wk22_second)
[w,h,t] = size(Wk22_second);
sum_Wk2 = sum(sum(sum(Wk22_second)));
average_Wk2 = sum_Wk2/w/h/t+5;
Wk22 = Wk22_second;
for xx = 1:w
    for yy = 1:h
        for zz = 1:t
            if Wk22_second(xx,yy,zz)> average_Wk2
                Wk22(xx,yy,zz)=0;
            end
        end
    end
end
end
