# Supplementary material for: Open-3DSIM: an open-source three-dimensional structured illumination microscopy reconstruction platform
Source: Nat Methods. 2023 Jul 20;20(8):1183–6. doi: 10.1038/s41592-023-01958-0 (PMC10406603; doi:10.1038/s41592-023-01958-0)
Supplement: Supplementary file 4 — This includes three platforms of Open-3DSIM. [file 41592_2023_1958_MOESM4_ESM.zip › Supplementary Software/Open_3DSIM_MATLAB_v2.1/help_functions/weightCNR.m]

function tempimageout1 = weightCNR(tempimage,CNR)
%% basic parameter
[Nx,Ny,numstep,Nz] = size(tempimage);
tempimageout1 = zeros(Nx,Ny,numstep);
CNR = CNR./sum(CNR);
%% calculate every slice
for jz = 1:Nz
    tempimageout1 = tempimageout1 + squeeze(CNR(jz)*tempimage(:,:,:,jz));
end
end
