# Supplementary material for: Open-3DSIM: an open-source three-dimensional structured illumination microscopy reconstruction platform
Source: Nat Methods. 2023 Jul 20;20(8):1183–6. doi: 10.1038/s41592-023-01958-0 (PMC10406603; doi:10.1038/s41592-023-01958-0)
Supplement: Supplementary file 4 — This includes three platforms of Open-3DSIM. [file 41592_2023_1958_MOESM4_ESM.zip › Supplementary Software/Open_3DSIM_MATLAB_v2.1/help_functions/WoFilterCenterF.m]

function [center_fft_filter] = WoFilterCenterF(OTF_shift,Mask,center_fft)
OTFshift = squeeze(OTF_shift(:,:,1,:,1,1,1));
% OTF功率
OTFpower = OTFshift.*conj(OTFshift);
% Noise功率

nNoise = center_fft.*(1-Mask);
NoisePower = sum(sum(sum( nNoise.*conj(nNoise) )))./( sum(sum(sum(1-Mask))) - sum(sum(sum(Mask))) );

SFo = 1;
co = 1;
center_fft_filter = center_fft.*(SFo.*conj(OTFshift)./NoisePower)./((SFo.^2).*OTFpower./NoisePower + co./OBJpower);

end
