# Supplementary material for: Open-3DSIM: an open-source three-dimensional structured illumination microscopy reconstruction platform
Source: Nat Methods. 2023 Jul 20;20(8):1183–6. doi: 10.1038/s41592-023-01958-0 (PMC10406603; doi:10.1038/s41592-023-01958-0)
Supplement: Supplementary file 4 — This includes three platforms of Open-3DSIM. [file 41592_2023_1958_MOESM4_ESM.zip › Supplementary Software/Open_3DSIM_MATLAB_v2.1/help_functions/writeOtfVector.m]

function [ ret ] = writeOtfVector( vec,otf,band, kx, ky )
    ret=otfToVector(vec,otf,band,kx,ky,0,1);
end
