# Supplementary material for: Open-3DSIM: an open-source three-dimensional structured illumination microscopy reconstruction platform
Source: Nat Methods. 2023 Jul 20;20(8):1183–6. doi: 10.1038/s41592-023-01958-0 (PMC10406603; doi:10.1038/s41592-023-01958-0)
Supplement: Supplementary file 4 — This includes three platforms of Open-3DSIM. [file 41592_2023_1958_MOESM4_ESM.zip › Supplementary Software/Open_3DSIM_MATLAB_v2.1/lib/diplib/include/diplib/border.h]

/*
 * (c)2017, Erik Schuitema, Cris Luengo
 * Based on original DIPlib code: (c)1995-2014, Delft University of Technology.
 *
 * Licensed under the Apache License, Version 2.0 (the "License");
 * you may not use this file except in compliance with the License.
 * You may obtain a copy of the License at
 *
 *    http://www.apache.org/licenses/LICENSE-2.0
 *
 * Unless required by applicable law or agreed to in writing, software
 * distributed under the License is distributed on an "AS IS" BASIS,
 * WITHOUT WARRANTIES OR CONDITIONS OF ANY KIND, either express or implied.
 * See the License for the specific language governing permissions and
 * limitations under the License.
 */

#ifndef BORDER_H_INCLUDED
#define BORDER_H_INCLUDED

#include "diplib.h"
#include "diplib/framework.h"
#include "diplib/iterators.h"


// These functions have documentation, do feel free to use them. But they don't appear in the public
// documentation, as they are not considered useful to the normal user. They are part of the implementation
// of some DIPlib functionality: dip::ApplyBinaryBorderMask(), dip::ClearBinaryBorderMask(), dip::SetBorders(),
// and dip::ResetBorders(). They're also used by dip::GrowRegions().


namespace dip {

namespace detail {

// \brief Generic template to process the border/edges of an image.
//
// All pixels within `borderWidth` of the image edge are processed through custom functions. These custom
// functions can read and write from the input pixel.
//
// `borderPixelFunction` and `nonBorderPixelFunction` are two functions with the following signature:
//
// ```cpp
// void Function( TPI* ptr, dip::sint tensorStride );
// ```
//
// The first one is applied to border pixels (if `ProcessBorder` is true), and the second one to non-border
// pixels (if `ProcessNonBorder` is true). If either of the boolean template parameters is false, the corresponding
// function is not called, and thus can be an empty function (for example the lambda `[](auto*,dip::sint){}`).
// It is recommended that the called functions are lambdas, to allow stronger optimizations.
template< typename TPI, bool ProcessBorder, bool ProcessNonBorder, typename BorderFunc, typename InnerFunc >
void ProcessBorders(
      Image& out,
      BorderFunc borderPixelFunction,
      InnerFunc nonBorderPixelFunction,
      UnsignedArray borderWidth = { 1 }
) {
   static_assert( ProcessBorder || ProcessNonBorder, "At least one of the two boolean template parameters must be set" );

   dip::uint nDims = out.Dimensionality();
   DIP_STACK_TRACE_THIS( ArrayUseParameter( borderWidth, nDims, dip::uint( 1 )));

   // See if there are any non-border pixels at all
   bool nonBorder = false;
   for( dip::uint ii = 0; ii < nDims; ++ii ) {
      if( 2 * borderWidth[ ii ] >= out.Size( ii ) ) {
         nonBorder = true;
         break;
      }
   }

   // If there are no non-border pixels, process all pixels as border pixels and be done!
   if( nonBorder ) {
      dip::sint tensorStride = out.TensorStride();
      if( ProcessBorder ) {
         ImageIterator< TPI > it( out );
         it.OptimizeAndFlatten();
         do {
            borderPixelFunction( it.Pointer(), tensorStride );
         } while( ++it );
      }
      return;
   }

   // Iterate over all image lines, in the optimal processing dimension
   dip::uint procDim = Framework::OptimalProcessingDim( out );
   dip::uint lineLength = out.Size( procDim );
   dip::sint stride = out.Stride( procDim );
   dip::sint tensorStride = out.TensorStride();
   dip::uint innerLength = lineLength - 2 * borderWidth[ procDim ];
   dip::sint innerOffset = static_cast< dip::sint >( borderWidth[ procDim ] ) * stride;
   dip::sint lastOffset = static_cast< dip::sint >( innerLength ) * stride;
   ImageIterator< TPI > it( out, procDim );
   it.Optimize();
   UnsignedArray const& newSizes = it.Sizes();
   procDim = it.ProcessingDimension();
   dip::uint nDim = newSizes.size();
   stride = it.ProcessingDimensionStride(); // could have flipped!
   do {
      // Is this image line inside the image border?
      bool inBorder = false;
      UnsignedArray const& coord = it.Coordinates();
      for( dip::uint ii = 0; ii < nDim; ++ii ) {
         if(( ii != procDim ) &&
            (( coord[ ii ] < borderWidth[ ii ] ) || ( coord[ ii ] >= newSizes[ ii ] - borderWidth[ ii ] ))) {
            inBorder = true;
            break;
         }
      }
      TPI* ptr = it.Pointer();
      if( inBorder ) {
         // Yes, it is: process all pixels on the line
         if( ProcessBorder ) {
            for( dip::uint ii = 0; ii < lineLength; ++ii, ptr += stride ) {
               borderPixelFunction( ptr, tensorStride );
            }
         }
      } else {
         // No, it isn't: process only the first `borderWidth` and last `borderWidth` pixels
         if( ProcessBorder ) {
            for( dip::uint ii = 0; ii < borderWidth[ procDim ]; ++ii, ptr += stride ) {
               borderPixelFunction( ptr, tensorStride );
            }
         } else {
            ptr += innerOffset;
         }
         // Optionally process non-border pixels
         if( ProcessNonBorder ) {
            for( dip::uint ii = 0; ii < innerLength; ++ii, ptr += stride ) {
               nonBorderPixelFunction( ptr, tensorStride );
            }
         } else {
            ptr += lastOffset;
         }
         // Process last `borderWidth` pixels
         if( ProcessBorder ) {
            for( dip::uint ii = 0; ii < borderWidth[ procDim ]; ++ii, ptr += stride ) {
               borderPixelFunction( ptr, tensorStride );
            }
         }
      }
   } while( ++it );
}

// \brief Convenience interface to `dip::ProcessBorders` when only border pixels must be processed.
template< typename TPI, typename BorderFunc >
void ProcessBorders(
      Image& out,
      BorderFunc borderPixelFunction,
      UnsignedArray const& borderWidth = { 1 }
) {
   ProcessBorders< TPI, true, false >( out, borderPixelFunction, []( TPI*, dip::sint ){}, borderWidth );
}

} // namespace detail

} // namespace dip

#endif
