# Supplementary material for: Open-3DSIM: an open-source three-dimensional structured illumination microscopy reconstruction platform
Source: Nat Methods. 2023 Jul 20;20(8):1183–6. doi: 10.1038/s41592-023-01958-0 (PMC10406603; doi:10.1038/s41592-023-01958-0)
Supplement: Supplementary file 4 — This includes three platforms of Open-3DSIM. [file 41592_2023_1958_MOESM4_ESM.zip › Supplementary Software/Open_3DSIM_MATLAB_v2.1/lib/diplib/include/diplib/boundary.h]

/*
 * (c)2016-2021, Cris Luengo.
 * Based on original DIPlib code: (c)1995-2014, Delft University of Technology.
 *
 * Licensed under the Apache License, Version 2.0 (the "License");
 * you may not use this file except in compliance with the License.
 * You may obtain a copy of the License at
 *
 *    http://www.apache.org/licenses/LICENSE-2.0
 *
 * Unless required by applicable law or agreed to in writing, software
 * distributed under the License is distributed on an "AS IS" BASIS,
 * WITHOUT WARRANTIES OR CONDITIONS OF ANY KIND, either express or implied.
 * See the License for the specific language governing permissions and
 * limitations under the License.
 */

#ifndef DIP_BOUNDARY_H
#define DIP_BOUNDARY_H

#include "diplib.h"


/// \file
/// \brief Functionality implementing boundary conditions.
/// See \ref infrastructure.


namespace dip {


/// \group boundary Boundary
/// \ingroup infrastructure
/// \brief Handling image boundary extension for filtering
/// \addtogroup

/// \brief Enumerates various ways of extending image data beyond its boundary.
///
/// This enumerator is used by the framework functions and some internal functions.
/// Externally, the boundary condition is represented by strings.
///
/// Most functions will take a string instead of a `dip::BoundaryCondition` constant.
/// The following table links boundary condition constants and their string representations.
///
/// `BoundaryCondition` constant | String              | Definition
/// ---------------------------- | ------------------- | ----------
/// `SYMMETRIC_MIRROR`           | "mirror"            | The data are mirrored, with the value at -1 equal to the value at 0, at -2 equal to at 1, etc.
/// `ASYMMETRIC_MIRROR`          | "asym mirror"       | The data are mirrored and inverted.
/// `PERIODIC`                   | "periodic"          | The data are repeated periodically, with the value at -1 equal to the value of the last pixel.
/// `ASYMMETRIC_PERIODIC`        | "asym periodic"     | The data are repeated periodically and inverted.
/// `ADD_ZEROS`                  | "add zeros"         | The boundary is filled with zeros.
/// `ADD_MAX_VALUE`              | "add max"           | The boundary is filled with the max value for the data type.
/// `ADD_MIN_VALUE`              | "add min"           | The boundary is filled with the min value for the data type.
/// `ZERO_ORDER_EXTRAPOLATE`     | "zero order"        | The value at the border is repeated indefinitely.
/// `FIRST_ORDER_EXTRAPOLATE`    | "first order"       | A linear function is defined based on the value closest to the border, the function reaches zero at the end of the extended boundary.
/// `SECOND_ORDER_EXTRAPOLATE`   | "second order"      | A quadratic function is defined based on the two values closest to the border, the function reaches zero at the end of the extended boundary.
/// `THIRD_ORDER_EXTRAPOLATE`    | "third order"       | A cubic function is defined based on the two values closest to the border, the function reaches zero with a zero derivative at the end of the extended boundary.
/// `DEFAULT`                    | "default" or ""     | The default value, currently equal to `SYMMETRIC_MIRROR`.
/// `ALREADY_EXPANDED`           | "already expanded"  | The dangerous option. The image is an ROI of a larger image, the filter should read existing data outside of the image. The user must be sure that there exists sufficient data to satisfy the filter, for this she must understand how far the filter will read data outside of the image bounds. Not supported by all functions, and cannot always be combined with other options.
enum class DIP_NO_EXPORT BoundaryCondition {
      SYMMETRIC_MIRROR,
      ASYMMETRIC_MIRROR,
      PERIODIC,
      ASYMMETRIC_PERIODIC,
      ADD_ZEROS,
      ADD_MAX_VALUE,
      ADD_MIN_VALUE,
      ZERO_ORDER_EXTRAPOLATE,
      FIRST_ORDER_EXTRAPOLATE,
      SECOND_ORDER_EXTRAPOLATE,
      THIRD_ORDER_EXTRAPOLATE,
      DEFAULT = SYMMETRIC_MIRROR,
      ALREADY_EXPANDED
};

/// An array to hold boundary conditions.
using BoundaryConditionArray = DimensionArray< BoundaryCondition >;


/// \brief Convert a string to a boundary condition.
inline BoundaryCondition StringToBoundaryCondition( String const& bc ) {
   if( bc.empty() ) { return BoundaryCondition::DEFAULT; }
   if( bc == S::DEFAULT ) { return BoundaryCondition::DEFAULT; }
   if( bc == S::SYMMETRIC_MIRROR ) { return BoundaryCondition::SYMMETRIC_MIRROR; }
   if( bc == S::ASYMMETRIC_MIRROR ) { return BoundaryCondition::ASYMMETRIC_MIRROR; }
   if( bc == S::PERIODIC ) { return BoundaryCondition::PERIODIC; }
   if( bc == S::ASYMMETRIC_PERIODIC ) { return BoundaryCondition::ASYMMETRIC_PERIODIC; }
   if( bc == S::ADD_ZEROS ) { return BoundaryCondition::ADD_ZEROS; }
   if( bc == S::ADD_MAX_VALUE ) { return BoundaryCondition::ADD_MAX_VALUE; }
   if( bc == S::ADD_MIN_VALUE ) { return BoundaryCondition::ADD_MIN_VALUE; }
   if( bc == S::ZERO_ORDER_EXTRAPOLATE ) { return BoundaryCondition::ZERO_ORDER_EXTRAPOLATE; }
   if( bc == S::FIRST_ORDER_EXTRAPOLATE ) { return BoundaryCondition::FIRST_ORDER_EXTRAPOLATE; }
   if( bc == S::SECOND_ORDER_EXTRAPOLATE ) { return BoundaryCondition::SECOND_ORDER_EXTRAPOLATE; }
   if( bc == S::THIRD_ORDER_EXTRAPOLATE ) { return BoundaryCondition::THIRD_ORDER_EXTRAPOLATE; }
   if( bc == S::ALREADY_EXPANDED ) { return BoundaryCondition::ALREADY_EXPANDED; }
   DIP_THROW( "Boundary condition not recognized: " + bc );
}

/// \brief Convert an array of strings to an array of boundary conditions.
inline BoundaryConditionArray StringArrayToBoundaryConditionArray( StringArray const& bc ) {
   BoundaryConditionArray out( bc.size() );
   for( dip::uint ii = 0; ii < bc.size(); ++ii ) {
      out[ ii ] = StringToBoundaryCondition( bc[ ii ] );
   }
   return out;
}

/// \brief Check the length of a `BoundaryConditionArray`, and extend it if necessary and possible.
///
/// The output will
/// have `nDims` elements. If the input has a single value, it will be used for all dimensions. If the
/// input is an empty array, the default boundary condition will be used for all dimensions. If the array
/// has `nDims` elements, it is copied unchanged. For any other length, an exception is thrown.
///
/// \see  ArrayUseParameter
inline void BoundaryArrayUseParameter( BoundaryConditionArray& bc, dip::uint nDims ) {
   ArrayUseParameter( bc, nDims, BoundaryCondition::DEFAULT );
}


/// \brief Returns a pixel with a copy of the sample values at `coords`.
///
/// If `coords` falls outside the image, then the boundary condition `bc` is used to determine what values to write
/// into the output pixel.
///
/// First, second and third order interpolations are not implemented, because their functionality
/// is impossible to reproduce in this simple function. Use \ref dip::ExtendImage to get the functionality
/// of these boundary conditions.
DIP_EXPORT Image::Pixel ReadPixelWithBoundaryCondition(
      Image const& img,
      IntegerArray coords, // getting a local copy so we can modify it
      BoundaryConditionArray const& bc
);


namespace Option {

/// \brief Defines options to the \ref dip::ExtendImage function.
///
/// Implicitly casts to \ref dip::Option::ExtendImageFlags. Combine constants together with the `+` operator.
enum class DIP_NO_EXPORT ExtendImage {
      Masked,       ///< The output image is a window on the boundary-extended image of the same size as the input.
      ExpandTensor  ///< The output image has normal tensor storage.
};
/// \class dip::Option::ExtendImageFlags
/// \brief Combines any number of \ref dip::Option::ExtendImage constants together.
DIP_DECLARE_OPTIONS( ExtendImage, ExtendImageFlags )

} // namespace Option

/// \brief Extends the image `in` by `borderSizes` along each dimension.
///
/// This function is identical to the `dip::ExtendImage` below, except it uses boundary condition constants and option
/// constants instead of strings. This version is meant to be used by low-level library functions.
DIP_EXPORT void ExtendImage(
      Image const& in,
      Image& out,
      UnsignedArray borderSizes,
      BoundaryConditionArray const& boundaryCondition = {},
      Option::ExtendImageFlags options = {}
);

/// \brief Extends the image `in` by `borderSizes` along each dimension.
///
/// The output image has size `in.Size( ii ) + 2 * borderSizes[ ii ]` along dimension `ii`.
///
/// The new regions are filled using the boundary condition `bc`. If `boundaryCondition` is an empty array, the default
/// boundary condition is used along all dimensions. If `boundaryCondition` has a single element, it is used for all
/// dimensions. Similarly, if `borderSizes` has a single element, it is used for all dimensions.
///
/// If `options` contains `"masked"`, the output image is a window on the boundary-extended image, of the
/// same size as `in`. That is, `out` will be identical to `in` except that it is possible
/// to access pixels outside of its domain.
///
/// If `options` contains `"expand tensor"`, the output image will have normal tensor storage
/// (\ref dip::Tensor::HasNormalOrder is true). This affects only those input images that have a transposed, symmetric
/// or triangular matrix as tensor shape.
inline void ExtendImage(
      Image const& in,
      Image& out,
      UnsignedArray const& borderSizes,
      StringArray const& boundaryCondition,
      StringSet const& options = {}
) {
   BoundaryConditionArray bc;
   DIP_START_STACK_TRACE
      bc = StringArrayToBoundaryConditionArray( boundaryCondition );
   DIP_END_STACK_TRACE
   Option::ExtendImageFlags opts;
   if( options.count( "masked" ) > 0 ) {
      opts += Option::ExtendImage::Masked;
   }
   if( options.count( "expand tensor" ) > 0 ) {
      opts += Option::ExtendImage::ExpandTensor;
   }
   ExtendImage( in, out, borderSizes, bc, opts );
}
DIP_NODISCARD inline Image ExtendImage(
      Image const& in,
      UnsignedArray const& borderSizes,
      StringArray const& boundaryCondition = {},
      StringSet const& options = {} ) {
   Image out;
   ExtendImage( in, out, borderSizes, boundaryCondition, options );
   return out;
}

/// \brief Fills the pixels outside a region in the image using a boundary condition.
///
/// This function is identical to the `dip::ExtendRegion` below, except it uses boundary condition constants
/// instead of strings. This version is meant to be used by low-level library functions.
DIP_EXPORT void ExtendRegion(
      Image& image,
      RangeArray ranges,
      BoundaryConditionArray boundaryCondition = {}
);

/// \brief Fills the pixels outside a region in the image using a boundary condition.
///
/// The region that is preserved is specified through `ranges`. The step sizes are ignored, only the `start` and `stop`
/// values of `ranges` are used.
///
/// The pixels outside of the region are filled using the boundary condition `boundaryCondition`, using only those
/// values inside the region. If `boundaryCondition` is an empty array, the default boundary condition is used along
/// all dimensions. If `boundaryCondition` has a single element, it is used for all dimensions. `ranges` is
/// similarly expanded if it has a single element.
inline void ExtendRegion(
      Image& image,
      RangeArray const& ranges,
      StringArray const& boundaryCondition
) {
   BoundaryConditionArray bc;
   DIP_START_STACK_TRACE
      bc = StringArrayToBoundaryConditionArray( boundaryCondition );
   DIP_END_STACK_TRACE
   ExtendRegion( image, ranges, bc );
}

/// \brief Fills the pixels outside a region in the image using a boundary condition.
///
/// The region that is preserved is specified through `origin` and `sizes`.
///
/// The pixels outside of the region are filled using the boundary condition `boundaryCondition`, using only those
/// values inside the region. If `boundaryCondition` is an empty array, the default boundary condition is used along
/// all dimensions. If `boundaryCondition` has a single element, it is used for all dimensions. `origin` and `sizes`
/// are similarly expanded if they have a single element.
inline void ExtendRegion(
      Image& image,
      UnsignedArray origin,
      UnsignedArray sizes,
      StringArray const& boundaryCondition
) {
   DIP_THROW_IF( origin.empty() || sizes.empty(), E::ARRAY_PARAMETER_EMPTY );
   dip::uint nDims = image.Dimensionality();
   DIP_START_STACK_TRACE
      ArrayUseParameter( origin, nDims );
      ArrayUseParameter( sizes, nDims );
   DIP_END_STACK_TRACE
   RangeArray ranges( nDims );
   for( dip::uint ii = 0; ii < nDims; ++ii ) {
      DIP_THROW_IF( sizes[ ii ] < 1, E::INVALID_PARAMETER );
      ranges[ ii ] = { static_cast< dip::sint >( origin[ ii ] ),
                       static_cast< dip::sint >( origin[ ii ] + sizes[ ii ] - 1 ) };
   }
   ExtendRegion( image, ranges, boundaryCondition );
}


/// \endgroup

} // namespace dip

#endif // DIP_BOUNDARY_H
