# Supplementary material for: Open-3DSIM: an open-source three-dimensional structured illumination microscopy reconstruction platform
Source: Nat Methods. 2023 Jul 20;20(8):1183–6. doi: 10.1038/s41592-023-01958-0 (PMC10406603; doi:10.1038/s41592-023-01958-0)
Supplement: Supplementary file 4 — This includes three platforms of Open-3DSIM. [file 41592_2023_1958_MOESM4_ESM.zip › Supplementary Software/Open_3DSIM_MATLAB_v2.1/lib/diplib/include/diplib/detection.h]

/*
 * (c)2018-2021, Cris Luengo.
 * Based on original DIPlib code: (c)1995-2014, Delft University of Technology.
 *
 * Licensed under the Apache License, Version 2.0 (the "License");
 * you may not use this file except in compliance with the License.
 * You may obtain a copy of the License at
 *
 *    http://www.apache.org/licenses/LICENSE-2.0
 *
 * Unless required by applicable law or agreed to in writing, software
 * distributed under the License is distributed on an "AS IS" BASIS,
 * WITHOUT WARRANTIES OR CONDITIONS OF ANY KIND, either express or implied.
 * See the License for the specific language governing permissions and
 * limitations under the License.
*/

#ifndef DIP_DETECTION_H
#define DIP_DETECTION_H

#include "diplib.h"
#include "distribution.h"

/// \file
/// \brief Functions for feature detection.
/// See \ref detection.


namespace dip {


/// \group detection Detection
/// \brief Feature detection algorithms.
///
/// !!! see "For edge detection see"
///     - \ref dip::GradientMagnitude
///     - \ref dip::MorphologicalGradientMagnitude
///     - \ref dip::MultiScaleMorphologicalGradient
///     - \ref dip::Canny
///     - \ref dip::MonogenicSignalAnalysis
///
/// !!! see "For dot detection see"
///     - \ref dip::Laplace
///     - \ref dip::Tophat

/// \group detection_circles Circle detectors
/// \ingroup detection
/// \brief Circle detection algorithms
/// \addtogroup

/// \brief Hough transform for circles in 2D binary images.
///
/// Computes the Hough parameter space for circles in 2D images, with the radius dimension collapsed.
/// The parameter space `out` has the same sizes as the binary input image `in`. `gv` is a vector image
/// of the same sizes as `in`, with the gradient vector for each pixel of `in`.
///
/// `range` must be empty, or have exactly two elements representing the minimum and maximum radius to
/// be considered. If empty, the minimum radius is 0, and the maximum is the length of the image diagonal.
DIP_EXPORT void HoughTransformCircleCenters(
      Image const& in,
      Image const& gv,
      Image& out,
      UnsignedArray const& range = {}
);
DIP_NODISCARD inline Image HoughTransformCircleCenters(
      Image const& in,
      Image const& gv,
      UnsignedArray const& range = {}
) {
   Image out;
   HoughTransformCircleCenters( in, gv, out, range );
   return out;
}

/// \brief Find local maxima in Hough parameter space.
///
/// Finds the local maxima (using \ref dip::WatershedMaxima) in the given Hough parameter space.
/// Maxima `distance` pixels away from a higher maximum are filtered out.
/// Maxima lower than `fraction` times the highest maximum are ignored. `fraction` should be lower than 1.
DIP_EXPORT CoordinateArray FindHoughMaxima(
      Image const& in,
      dfloat distance = 10.0,
      dfloat fraction = 0.1
);

/// \brief Compute distance distribution for a set of points.
///
/// Computes the distance distributions from `points` to all 'on' pixels in the binary image `in`.
/// The returned (multi-valued) distribution indicates, for every integer distance, how many 'on' pixels
/// are found at that distance for that point.
///
/// `range` must be empty, or have exactly two elements representing the minimum and maximum distance to
/// be considered. If empty, the minimum distance is 0, and the maximum is the length of the image diagonal.
DIP_EXPORT Distribution PointDistanceDistribution(
      Image const& in,
      CoordinateArray const& points,
      UnsignedArray range = {}
);

/// \brief Find circles in 2D binary images.
///
/// Finds circles in 2D binary images using the 2-1 Hough transform. First, circle centers are computed
/// using \ref dip::HoughTransformCircleCenters, and then a radius is calculated for each center. Note that
/// only a single radius is returned per center coordinates.
///
/// `gv` is a vector image of the same sizes as `in`, with the gradient vector for each pixel of `in`.
///
/// `range` must be empty, or have exactly two elements representing the minimum and maximum radius to
/// be considered. If empty, the minimum radius is 0, and the maximum is the length of the image diagonal.
///
/// `distance` is the minimum distance between centers, used to suppress noisy results.
/// `fraction` is the minimum height of a peak in the Hough transform, with respect to the largest peak,
/// that should be considered, again to suppress noisy results.
DIP_EXPORT FloatCoordinateArray FindHoughCircles(
      Image const& in,
      Image const& gv,
      UnsignedArray const& range = {},
      dfloat distance = 10.0,
      dfloat fraction = 0.1
);

/// \brief Stores the parameters for one hypersphere (circle, sphere).
struct RadonCircleParameters{
   FloatArray origin;   ///< Coordinates of the origin of the hypersphere
   dfloat radius;       ///< Radius of the hypersphere
};
/// \brief An array of \ref dip::RadonCircleParameters, storing parameters for all hyperspheres
/// detected by \ref dip::RadonTransformCircles.
using RadonCircleParametersArray = std::vector< RadonCircleParameters >;

/// \brief Detects hyperspheres (circles, spheres) using the generalized Radon transform.
///
/// This function can obtain highly precise values for the origin and the radius of the circles/spheres, in any
/// number of dimensions. Note the distinction between a circle and a disk (or a sphere and a ball): this function
/// works to detect the former, a hollow version of the latter. If presented with an image containing disks or balls,
/// the results will likely not be useful. Apply \ref dip::GradientMagnitude to the image to convert disks or balls
/// into circles or spheres.
///
/// `radii` determines the radii for the template, and thus also the size of the parameter space. Note that it is
/// not possible to find locations of maxima with sub-pixel precision at the boundary of an image, so the first
/// radius to be probed should be strictly smaller than the smallest circle/sphere to be detected, and the last
/// radius should be strictly larger.
///
/// `sigma` specifies the parameter to the Gaussian regularization used when creating the templates. This parameter
/// is linked to the step size of `radii`. For example, if `sigma` is set to 2, then the step size can be 2 also,
/// reducing the size of the parameter space.
///
/// `threshold` is used to distinguish relevant peaks in the parameter space: Peaks must be at least `threshold`
/// above the surrounding valley to be counted. \ref dip::WatershedMaxima is used to find peaks, `threshold` sets
/// the `maxDepth` parameter there.
///
/// The Radon transform parameter space can be computed in three different ways, determined by the value for `mode`:
///
/// - `"full"`: `out` is the full parameter space, an image of the size of `in` with an additional dimension for the
///   *r* axis. This is the default.
/// - `"projection"`: `out` is of the size of `in`, with two tensor components (channels). `out[ 0 ]` is the max
///   projection of the parameter space over the *r* axis, `out[ 1 ]` is the argmax projection.
/// - `"subpixel projection"`: Idem, but the argmax is computed with sub-pixel precision. It computes 3 slices along
///   *r* at the time, and looks for local maxima along the *r* axis by fitting a parabola to the the 3 samples.
///
/// The parameter `options` can contain the following values:
///
/// - `"normalize"`: Normalizes the integral over the template for each *r*, so that larger circles don't have a
///   larger maximum. This prevents a bias towards larger circles.
/// - `"correct"`: If normalized, the size of the template is corrected to reduce bias in the radius estimate.
/// - `"hollow"`: Adds a negative ring just inside the positive ring of the template. This forces the algorithm to
///   look for rings, not disks.
/// - `"filled"`: Fills the positive ring with negative values. This forces the algorithm to look for rings without
///   anything in them.
/// - `"no maxima detection"`: The \ref dip::RadonCircleParametersArray output is an empty array.
/// - `"no parameter space"`: The `out` image is not used.
///
/// By default, `options` contains `"normalize"` and `"correct"`.
///
/// `in` must be scalar and non-complex, and have at least one dimension. `out` will be of type \ref dip::DT_SFLOAT.
///
/// !!! literature
///     - C.L. Luengo Hendriks, M. van Ginkel, P.W. Verbeek and L.J. van Vliet,
///       "The generalized Radon transform: sampling, accuracy and memory considerations",
///       Pattern Recognition 38(12):2494–2505, 2005.
///     - C.L. Luengo Hendriks, M. van Ginkel and L.J. van Vliet,
///       "Underestimation of the radius in the Radon transform for circles and spheres",
///       Technical Report PH-2003-02, Pattern Recognition Group, Delft University of Technology, The Netherlands, 2003.
// TODO: If `mode` is `"full"`, then the parameter space is computed chunks to save memory.
DIP_EXPORT RadonCircleParametersArray RadonTransformCircles(
      Image const& in,
      Image& out,
      Range radii = { 10, 30 },
      dfloat sigma = 1.0,
      dfloat threshold = 1.0,
      String const& mode = S::FULL,
      StringSet const& options = { S::NORMALIZE, S::CORRECT }
);
DIP_NODISCARD inline Image RadonTransformCircles(
      Image const& in,
      Range radii = { 10, 30 },
      dfloat sigma = 1.0,
      dfloat threshold = 1.0,
      String const& mode = S::FULL,
      StringSet options = { S::NORMALIZE, S::CORRECT }
) {
   Image out;
   options.insert( S::NO_MAXIMA_DETECTION ); // We're discarding the RadonCircleParametersArray output, make sure it's not computed.
   options.erase( S::NO_PARAMETER_SPACE );   // We're returning the parameter space, make sure it is preserved.
   RadonTransformCircles( in, out, radii, sigma, threshold, mode, options );
   return out;
}


/// \endgroup

/// \group detection_corners Corner detectors
/// \ingroup detection
/// \brief Corner detection algorithms
/// \addtogroup

/// \brief Harris corner detector
///
/// The Harris corner detector is defined as
///
/// $$ \text{Det}(M) - \kappa \text{Tr}(M)^2 \; , $$
///
/// where $M$ is the structure tensor, and $\kappa$ is a constant typically set to 0.04, in this function
/// controlled by parameter `kappa`. Harris and Stephens noted in their paper that corners are locations in the image
/// where both eigenvalues of $M$ are large. But they considered eigenvalue computation too expensive, and therefore
/// proposed this cheaper alternative. \ref dip::ShiTomasiCornerDetector returns the smallest eigenvalue of $M$.
///
/// The structure tensor $M$ is computed using \ref dip::StructureTensor, with `gradientSigmas` equal to 1.0 and
/// `tensorSigmas` set through this function's `sigmas` parameter.
///
/// This function generalizes the corner measure above to any number of dimensions. `in` must be scalar and real-valued.
///
/// This function is equivalent to:
///
/// ```cpp
/// dip::Image M = StructureTensor( in, {}, { 1.0 }, sigmas, S::BEST, boundaryCondition );
/// Image out = dip::Determinant( M ) - k * dip::Square( dip::Trace( M ));
/// dip::ClipLow( out, out, 0 );
/// ```
///
/// !!! literature
///     - C. Harris and M. Stephens, "A combined corner and edge detector", Proceedings of the 4^th^ Alvey Vision Conference, pp. 147–151, 1988.
DIP_EXPORT void HarrisCornerDetector(
      Image const& in,
      Image& out,
      dfloat kappa = 0.04,
      FloatArray const& sigmas = { 2.0 },
      StringArray const& boundaryCondition = {}
);
DIP_NODISCARD inline Image HarrisCornerDetector(
      Image const& in,
      dfloat kappa = 0.04,
      FloatArray const& sigmas = { 2.0 },
      StringArray const& boundaryCondition = {}
) {
   Image out;
   HarrisCornerDetector( in, out, kappa, sigmas, boundaryCondition );
   return out;
}

/// \brief Shi-Tomasi corner detector
///
/// The Shi-Tomasi corner detector is defined as
///
/// $$ \text{min}(\lambda_1, \lambda_2) \; , $$
///
/// where the $\lambda$ are the eigenvalues of $M$, the structure tensor. Corners are locations in the image
/// where both eigenvalues of $M$ are large.
///
/// The structure tensor $M$ is computed using \ref dip::StructureTensor, with `gradientSigmas` equal to 1.0 and
/// `tensorSigmas` set through this function's `sigmas` parameter.
///
/// This function generalizes the corner measure above to any number of dimensions. `in` must be scalar and real-valued.
///
/// This function is equivalent to:
///
/// ```cpp
/// dip::Image M = StructureTensor( in, {}, { 1.0 }, sigmas, S::BEST, boundaryCondition );
/// out = dip::SmallestEigenvalue( M );
/// ```
///
/// !!! literature
///     - J. Shi and C. Tomasi, "Good features to track", 9^th^ IEEE Conference on Computer Vision and Pattern Recognition, pp. 593–600, 1994.
DIP_EXPORT void ShiTomasiCornerDetector(
      Image const& in,
      Image& out,
      FloatArray const& sigmas = { 2.0 },
      StringArray const& boundaryCondition = {}
);
DIP_NODISCARD inline Image ShiTomasiCornerDetector(
      Image const& in,
      FloatArray const& sigmas = { 2.0 },
      StringArray const& boundaryCondition = {}
) {
   Image out;
   ShiTomasiCornerDetector( in, out, sigmas, boundaryCondition );
   return out;
}

/// \brief Noble's corner detector
///
/// Noble defined a corner detector as
///
/// $$ \text{Det}(M) / \text{Tr}(M) \; , $$
///
/// This is similar to the Harris corner detector (see \ref dip::HarrisCornerDetector), except it has no parameter to tune. The ratio
/// of the determinant to the trace is equivalent to the harmonic mean of the eigenvalues.
///
/// This function generalizes the corner measure above to any number of dimensions. `in` must be scalar and real-valued.
///
/// This function is equivalent to:
///
/// ```cpp
/// dip::Image M = StructureTensor( in, {}, { 1.0 }, sigmas, S::BEST, boundaryCondition );
/// Image out = dip::SafeDivide( dip::Determinant( M ), dip::Trace( M ));
/// ```
///
/// !!! literature
///     - J.A. Noble, "Finding corners", Proceedings of the Alvey Vision Conference, pp. 37.1-37.8, 1987.
DIP_EXPORT void NobleCornerDetector(
      Image const& in,
      Image& out,
      FloatArray const& sigmas = { 2.0 },
      StringArray const& boundaryCondition = {}
);
DIP_NODISCARD inline Image NobleCornerDetector(
      Image const& in,
      FloatArray const& sigmas = { 2.0 },
      StringArray const& boundaryCondition = {}
) {
   Image out;
   NobleCornerDetector( in, out, sigmas, boundaryCondition );
   return out;
}

/// \brief Wang-Brady corner detector
///
/// Wang and Brady (1995) define a corner operator as
///
/// $$ \begin{cases}
///       \Gamma = \left( \frac{\delta^2 F}{\delta \bf{t}^2} \right)^2 - s|\nabla F|^2 = \text{maximum}
///   \\  \frac{\delta^2 F}{\delta \bf{n}^2} = 0
///   \\  |\nabla F|^2 > T_1 , \Gamma > T_2
/// \end{cases} $$
///
/// Here, $\Gamma$ is composed of the square of the second derivative of the image $F$ in the contour direction
/// ($\bf{t}$ is the unit vector perpendicular to the gradient), and the square norm of the gradient. The first
/// term is a measure for curvature, the second term is a measure for edgeness. $s$ is a threshold (in this
/// function defined through `threshold`) that determines how much larger the curvature must be compared to the
/// edgeness. Typical values are in the range 0.0 to 0.5, the default is 0.1.
///
/// The second equation indicates that the second derivative in the gradient direction must be zero (the zero crossing
/// of the second derivative indicates the exact sub-pixel location of the edge). The third equation indicates two
/// thresholds that must be satisfied. This function computes only $\Gamma$, the thresholding must be applied
/// separately.
///
/// This function generalizes the corner measure above to any number of dimensions. `in` must be scalar and real-valued.
///
/// Gradients are computed using Gaussian derivatives, with the `sigmas` parameter. This function is equivalent to:
///
/// ```cpp
/// Image out = dip::Square( dip::LaplaceMinusDgg( in, sigmas ))
///           - threshold * dip::SquareNorm( dip::Gradient( in, sigmas ));
/// dip::ClipLow( out, out, 0 );
/// ```
///
/// !!! literature
///     - H. Wang and M. Brady, "Real-time corner detection algorithm for motion estimation", Image and Vision Computing 13(9):695–703, 1995.
DIP_EXPORT void WangBradyCornerDetector(
      Image const& in,
      Image& out,
      dfloat threshold = 0.1,
      FloatArray const& sigmas = { 2.0 },
      StringArray const& boundaryCondition = {}
);
DIP_NODISCARD inline Image WangBradyCornerDetector(
      Image const& in,
      dfloat threshold = 0.1,
      FloatArray const& sigmas = { 2.0 },
      StringArray const& boundaryCondition = {}
) {
   Image out;
   WangBradyCornerDetector( in, out, threshold, sigmas, boundaryCondition );
   return out;
}

/// \endgroup


/// \group detection_lines Line detectors
/// \ingroup detection
/// \brief Line detection algorithms
///
/// See \ref dip::MonogenicSignalAnalysis for yet another way to detect lines.
/// \addtogroup

/// \brief Frangi vessel detector, single scale (Hessian based)
///
/// Frangi's vesselness measure is based on the eigenvalues of the Hessian matrix. The core concept is that
/// one eigenvalue must be significantly smaller than the others for a local region to resemble a line.
///
/// `sigmas` are used for the computation of the Hessian (which uses Gaussian gradients, see \ref dip::Hessian),
/// and determine the scale. To detect wider vessels, increase `sigmas`.
///
/// `parameters` are the two (*&beta;* and *c* in 2D) or three (*&alpha;*, *&beta;* and *c* in 3D) thresholds used
/// in the method. An empty array indicates the default values (`{0.5, 15}` in 2D and `{0.5, 0.5, 500}` in 3D).
///
/// `polarity` indicates whether to look for light lines on a dark background (`"white"`) or dark lines on a light
/// background (`"black"`). The sign of the one (2D) or two (3D) larger eigenvalues are examined at each pixel to
/// determine the polarity of the line, if the signs don't match, the pixel is set to 0.
///
/// `in` must be scalar, real-valued, and either 2D or 3D. This function has not been generalized to
/// other dimensionalities.
///
/// The complete multi-scale vessel detector simply applies this function at multiple scales and takes the maximum
/// response at each scale. Even though the original paper didn't mention this, best results are obtained when
/// scaling the input image with the square of the sigma:
///
/// ```cpp
/// std::vector< double > scales = { 1, 2, 4, 8 };
/// dip::Image out = dip::FrangiVesselness( in * ( scales[ 0 ] * scales[ 0 ] ), { scales[ 0 ] } );
/// for( std::size_t ii = 1; ii < scales.size(); ++ii ) {
///    dip::Supremum( out,  dip::FrangiVesselness( in * ( scales[ ii ] * scales[ ii ] ), { scales[ ii ] } ), out );
/// }
/// ```
///
/// !!! literature
///     - A.F. Frangi, W.J. Niessen, K.L. Vincken and M.A. Viergever, "Multiscale Vessel Enhancement Filtering",
///       in: Medical Image Computing and Computer-Assisted Intervention (MICCAI'98), LNCS 1496:130-137, 1998.
DIP_EXPORT void FrangiVesselness(
      Image const& in,
      Image& out,
      FloatArray const& sigmas = { 2.0 },
      FloatArray parameters = {},
      String const& polarity = S::WHITE,
      StringArray const& boundaryCondition = {}
);
DIP_NODISCARD inline Image FrangiVesselness(
      Image const& in,
      FloatArray const& sigmas = { 2.0 },
      FloatArray const& parameters = {}, // for 3D: { 0.5, 0.5, 500 }; for 2D: { 0.5, 15 }
      String const& polarity = S::WHITE,
      StringArray const& boundaryCondition = {}
) {
   Image out;
   FrangiVesselness( in, out, sigmas, parameters, polarity, boundaryCondition );
   return out;
}

/// \brief Matched filters for line detection in 2D
///
/// Matched filters are a filter bank designed to match the shape being detected. In this case, it is a line-line
/// filter of length `length`, with a Gaussian profile (`sigma` determines the width). The filter has an average of
/// zero so that it yields a zero response in flat areas. It is created at 12 different orientations (thus using 15
/// degree steps to cover the full 180 degree half-circle), and the maximum response over all orientations is returned.
///
/// `polarity` indicates whether to look for light lines on a dark background (`"white"`) or dark lines on a light
/// background (`"black"`). `in` must be scalar, real-valued, and 2D.
///
/// !!! literature
///     - S. Chaudhuri, S. Chatterjee, N. Katz, M. Nelson, and M. Goldbaum, "Detection of Blood Vessels in Retinal Images
///       Using Two-Dimensional Matched Filters", IEEE Transactions on Medical Imaging 8(3):263-269, 1989
DIP_EXPORT void MatchedFiltersLineDetector2D(
      Image const& in,
      Image& out,
      dip::dfloat sigma = 2.0,
      dip::dfloat length = 10.0,
      String const& polarity = S::WHITE,
      StringArray const& boundaryCondition = {}
);
DIP_NODISCARD inline Image MatchedFiltersLineDetector2D(
      Image const& in,
      dip::dfloat sigma = 2.0,
      dip::dfloat length = 10.0,
      String const& polarity = S::WHITE,
      StringArray const& boundaryCondition = {}
) {
   Image out;
   MatchedFiltersLineDetector2D( in, out, sigma, length, polarity, boundaryCondition );
   return out;
}

/// \brief Danielsson's Hessian-based line detector
///
/// This is a different approach to detecting lines based on the Hessian matrix (2nd order derivatives) compared
/// to Frangi's vesselness measure (\ref dip::FrangiVesselness). It is perfectly isotropic, but has some response
/// also to edges, especially in 2D.
///
/// `sigmas` are used for the computation of the Hessian (which uses Gaussian gradients, see \ref dip::Hessian),
/// and determine the scale. To detect wider lines, increase `sigmas`.
///
/// `polarity` indicates whether to look for light lines on a dark background (`"white"`) or dark lines on a light
/// background (`"black"`). `in` must be scalar, real-valued, and either 2D or 3D.
///
/// !!! literature
///     - P.E. Danielson, Q. Lin and Q.Z. Ye, "Efficient detection of second degree variations in 2D and 3D images",
///       Journal of Visual Communication and Image Representation 12, 255–305, 2001.
DIP_EXPORT void DanielssonLineDetector(
      Image const& in,
      Image& out,
      dip::FloatArray const& sigmas = { 2.0 },
      String const& polarity = S::WHITE,
      StringArray const& boundaryCondition = {}
);
DIP_NODISCARD inline Image DanielssonLineDetector(
      Image const& in,
      dip::FloatArray const& sigmas = { 2.0 },
      String const& polarity = S::WHITE,
      StringArray const& boundaryCondition = {}
) {
   Image out;
   DanielssonLineDetector( in, out, sigmas, polarity, boundaryCondition );
   return out;
}

/// \brief Line detector based on robust path openings
///
/// RORPO stands for Ranking the Orientation Responses of Path Operators. It filters `in` with 4 (2D)
/// or 7 (3D) different directions of path openings (see \ref dip::DirectedPathOpening), ranks the results
/// point-wise, and compares appropriate ranks to determine if a pixel belongs to a line or not.
///
/// `length` is the length of the path operator. Longer paths make for a more selective filter that requires
/// lines to be straighter.
///
/// `polarity` indicates whether to look for light lines on a dark background (`"white"`) or dark lines on a light
/// background (`"black"`). `in` must be scalar, real-valued, and either 2D or 3D.
///
/// !!! literature
///     - O. Merveille, H. Talbot, L. Najman, and N. Passat, "Curvilinear Structure Analysis by Ranking the Orientation
///       Responses of Path Operators", IEEE Transactions on Pattern Analysis and Machine Intelligence 40(2):304-317, 2018.
DIP_EXPORT void RORPOLineDetector(
      Image const& in,
      Image& out,
      dip::uint length = 15,
      String const& polarity = S::WHITE
);
DIP_NODISCARD inline Image RORPOLineDetector(
      Image const& in,
      dip::uint length = 15,
      String const& polarity = S::WHITE
) {
   Image out;
   RORPOLineDetector( in, out, length, polarity );
   return out;
}

/// \endgroup

} // namespace dip

#endif // DIP_DETECTION_H
