# Supplementary material for: Open-3DSIM: an open-source three-dimensional structured illumination microscopy reconstruction platform
Source: Nat Methods. 2023 Jul 20;20(8):1183–6. doi: 10.1038/s41592-023-01958-0 (PMC10406603; doi:10.1038/s41592-023-01958-0)
Supplement: Supplementary file 4 — This includes three platforms of Open-3DSIM. [file 41592_2023_1958_MOESM4_ESM.zip › Supplementary Software/Open_3DSIM_MATLAB_v2.1/lib/diplib/include/diplib/geometry.h]

/*
 * (c)2017-2021, Cris Luengo.
 * Based on original DIPlib code: (c)1995-2014, Delft University of Technology.
 *
 * Licensed under the Apache License, Version 2.0 (the "License");
 * you may not use this file except in compliance with the License.
 * You may obtain a copy of the License at
 *
 *    http://www.apache.org/licenses/LICENSE-2.0
 *
 * Unless required by applicable law or agreed to in writing, software
 * distributed under the License is distributed on an "AS IS" BASIS,
 * WITHOUT WARRANTIES OR CONDITIONS OF ANY KIND, either express or implied.
 * See the License for the specific language governing permissions and
 * limitations under the License.
*/

#ifndef DIP_GEOMETRY_H
#define DIP_GEOMETRY_H

#include "diplib.h"
#include "diplib/boundary.h"


/// \file
/// \brief Functions for geometric image transformations
/// See \ref geometry.


namespace dip {


/// \group geometry Geometric transformations
/// \brief Geometric image transformations.
///
/// \section interpolation_methods Interpolation methods
///
/// Many of the functions in this group resample the image using an interpolation method. They all perform
/// interpolation separately (i.e. along one dimension at the time). These functions have an input argument
/// called `interpolationMethod`, which determines how image data are interpolated. It can be set to one of
/// the following strings:
///
/// - `"3-cubic"` (or `""`): Third-order cubic spline interpolation (Keys, 1981), using 4 input samples to
///   compute each output sample. This is the default method for most functions.
///
/// - `"4-cubic"`: Fourth-order cubic spline interpolation (Keys, 1981), using 6 input samples to compute
///   compute each output sample.
///
/// - `"linear"`: Linear interpolation, using 2 input samples to compute each output sample.
///
/// - `"nearest"` (or `"nn"`): Nearest neighbor interpolation, samples are simply shifted and replicated.
///
/// - `"inverse nearest"` (or `"nn2"`): Nearest neighbor interpolation, but resolves the rounding of x.5 in
///   the opposite direction that `"nearest"` does. This is useful when applying the inverse of an earlier
///   transform, to be able to obtain the original geometry back.
///
/// - `"bspline"`: A third-order cardinal B-spline is computed for all samples on an image line, which is
///   sampled anew to obtain the interpolated sample values. All input samples are used to compute all
///   output samples, but only about 10 input samples significantly influence each output value.
///
/// - `"lanczos8"`: Lanczos interpolation with *a* = 8, using 16 input samples to compute each output sample.
///   The Lanczos kernel is a sinc function windowed by a larger sinc function, where *a* is the width of
///   the larger sinc function. The kernel is normalized.
///
/// - `"lanczos6"`: Lanczos interpolation with *a* = 6, using 12 input samples to compute each output sample.
///
/// - `"lanczos4"`: Lanczos interpolation with *a* = 4, using 8 input samples to compute each output sample.
///
/// - `"lanczos3"`: Lanczos interpolation with *a* = 3, using 6 input samples to compute each output sample.
///
/// - `"lanczos2"`: Lanczos interpolation with *a* = 2, using 4 input samples to compute each output sample.
///
/// - `"ft"`: Interpolation through padding and cropping, and/or modifying the phase component of the
///   Fourier transform of the image line. Padding with zeros increases the sampling density, cropping
///   reduces the sampling density, and multiplying the phase component by $-j s \omega$ shifts
///   the image. Equivalent to interpolation with a sinc kernel. All input samples are used to compute
///   all output samples. The boundary condition is ignored, as the Fourier transform imposes a periodic
///   boundary condition.
///
/// Not all methods are available for all functions. If so, this is described in the function's documentation.
/// For operations on binary images, the interpolation method is ignored, and `"nearest"` is always used.
///
/// Interpolation methods require a boundary extension of half the number of input samples used to compute
/// each output sample. For B-spline interpolation, a boundary extension of 5 is used. For the nearest neighbor
/// and Fourier interpolation methods, no boundary extension is needed.
///
/// !!! literature
///     - R.G. Keys, "Cubic Convolution Interpolation for Digital Image Processing", IEEE Transactions on
///       Acoustics, Speech, and Signal Processing 29(6):1153-1160, 1981.
/// \addtogroup

/// \brief Shifts the input image by an integer number of pixels, wrapping the pixels around.
///
/// `dip::Wrap` is equivalent to \ref dip::Shift with nearest neighbor interpolation and periodic
/// boundary condition, but faster.
DIP_EXPORT void Wrap(
      Image const& in,
      Image& out,
      IntegerArray wrap
);
DIP_NODISCARD inline Image Wrap(
      Image const& in,
      IntegerArray wrap
) {
   Image out;
   Wrap( in, out, std::move( wrap ));
   return out;
}


/// \brief Subsamples the input image.
///
/// The input image is subsampled by `sample[ ii ]` along dimension `ii`. The output image shares
/// the data segment of the input image, meaning that no data are copied. If a data copy is required,
/// calling \ref dip::Image::ForceContiguousData after subsampling should trigger a data copy.
///
/// If `out` has an external interface different from that of `in`, the data will be copied.
inline void Subsampling(
      Image const& in,
      Image& out,
      UnsignedArray const& sample
) {
   Image tmp; // will be a window onto `in`.
   DefineROI( in, tmp, {}, {}, sample );
   out = tmp;  // will copy if `out` has an external interface.
}
DIP_NODISCARD inline Image Subsampling(
      Image const& in,
      UnsignedArray const& sample
) {
   Image out;
   Subsampling( in, out, sample );
   return out;
}


// Undocumented version of dip::Resampling that takes a BoundaryConditionArray as input, rather than a StringArray.
DIP_EXPORT void Resampling(
      Image const& in,
      Image& out,
      FloatArray zoom,
      FloatArray shift,
      String const& interpolationMethod,
      BoundaryConditionArray const& bc
);

/// \brief Resamples an image with the given zoom factor and sub-pixel shift.
///
/// The shift is applied first, and causes part of the image to shift out of the field of view.
/// Thus, `shift` is in input pixels. `boundaryCondition` determines how the new areas are filled in.
/// See \ref dip::BoundaryCondition. Note that the shift can be in fractional pixels. There is no largest
/// possible shift, but applying very large shifts is not optimized for, and will use more computation
/// and temporary memory than necessary. This is true even for the periodic boundary condition; use
/// \ref dip::Wrap to apply the integer shift with periodic boundary condition, then use `Resampling` for
/// the remaining sub-pixel shift. The exception is the `"ft"` interpolation method, which uses the same
/// memory and time for large as for small shifts.
///
/// The scaling is applied next. If `zoom` is larger than 1, the output image will be larger than
/// the input, if it is smaller than 1, it will be smaller. The output image has size
/// `std::floor( in.Sizes( ii ) * zoom[ ii ] )` along dimension `ii`. For the `"ft"` method, the zoom
/// factor is back-computed from this output image size, whereas for the other methods the `zoom` is used
/// as given. This stems from the very different approach to interpolation.
///
/// The pixel at coordinates `pos` in the output image is interpolated from the position
/// `pos[ ii ] / zoom[ ii ] - shift[ ii ]` along dimension `ii`. Thus, with `zoom` smaller
/// than 1, no low-pass filtering is applied first. Again, the `"ft"` interpolation method is different:
/// the output image is generated by inverse Fourier transform from the manipulated frequency spectrum
/// of the input image. The `"ft"` method thus has low-pass filtering built-in when zooming out.
///
/// The output image has the same data type as the input image.
///
/// See \ref interpolation_methods for information on the `interpolationMethod` parameter.
///
/// !!! bug
///     The current implementation doesn't handle the `"asym"` boundary conditions properly.
///     For unsigned types, resulting samples outside the original image domain are clamped to 0, instead
///     of properly using the saturated inversion.
inline void Resampling(
      Image const& in,
      Image& out,
      FloatArray zoom,
      FloatArray shift = { 0.0 },
      String const& interpolationMethod = "",
      StringArray const& boundaryCondition = {}
) {
   BoundaryConditionArray bc;
   DIP_STACK_TRACE_THIS( bc = StringArrayToBoundaryConditionArray( boundaryCondition ));
   Resampling( in, out, std::move( zoom ), std::move( shift ), interpolationMethod, bc );
}
DIP_NODISCARD inline Image Resampling(
      Image const& in,
      FloatArray zoom,
      FloatArray shift = { 0.0 },
      String const& interpolationMethod = "",
      StringArray const& boundaryCondition = {}
) {
   Image out;
   Resampling( in, out, std::move( zoom ), std::move( shift ), interpolationMethod, boundaryCondition );
   return out;
}

/// \brief Shift an image. Calls \ref dip::Resampling with `zoom` set to 1, and uses the "ft" method by default.
inline void Shift(
      Image const& in,
      Image& out,
      FloatArray const& shift,
      String const& interpolationMethod = S::FOURIER,
      StringArray const& boundaryCondition = {}
) {
   Resampling( in, out, { 1.0 }, shift, interpolationMethod, boundaryCondition );
}
DIP_NODISCARD inline Image Shift(
      Image const& in,
      FloatArray const& shift,
      String const& interpolationMethod = S::FOURIER,
      StringArray const& boundaryCondition = {}
) {
   Image out;
   Shift( in, out, shift, interpolationMethod, boundaryCondition );
   return out;
}


/// \brief Modulates the input Fourier spectrum to introduce a shift in the spatial domain
///
/// `in` is the Fourier transform of an image `img`. It will be multiplied with a complex quantity
/// to change its phase in such a way that the image `img` will be shifted. For example:
///
/// ```cpp
/// dip::Image img = dip::ImageReadTIFF( "erika" );
/// dip::Image ft = dip::FourierTransform( img );
/// dip::ShiftFT( ft, ft, { 10.3, -5.2 } );
/// dip::Image shifted = dip::FourierTransform( img, { "inverse", "real" } );
/// ```
///
/// Produces the same output as:
///
/// ```cpp
/// dip::Image img = dip::ImageReadTIFF( "erika" );
/// dip::Image shifted = dip::Shift( img, { 10.3, -5.2 }, "fourier" );
/// ```
DIP_EXPORT void ShiftFT(
      Image const& in,
      Image& out,
      FloatArray shift = { 0.0 }
);
DIP_NODISCARD inline Image ShiftFT(
      Image const& in,
      FloatArray shift = { 0.0 }
) {
   Image out;
   ShiftFT( in, out, std::move( shift ));
   return out;
}


/// \brief Finds the values of the image at sub-pixel locations `coordinates` by interpolation.
///
/// The array `coordinates` must have all elements be arrays of the same length as the image dimensionality.
/// For any coordinates outside of the image domain, the pixel value `fill` will be returned.
/// That is, no extrapolation is performed.
/// Coordinates match image indexing: the first pixel on a line has coordinate 0.
///
/// `interpolationMethod` has a restricted set of options: `"linear"`, `"3-cubic"`, or `"nearest"`.
/// See \ref interpolation_methods for their definition. If `in` is binary, `interpolationMethod` will be
/// ignored, nearest neighbor interpolation will be used.
///
/// `out` will be a 1D image with the same size as the `coordinates` array, and the same data type and tensor
/// shape as `in`. To obtain results in a floating-point type, set the data type of `out` and protect it,
/// see \ref protect.
DIP_EXPORT void ResampleAt(
      Image const& in,
      Image& out,
      FloatCoordinateArray const& coordinates,
      String const& interpolationMethod = S::LINEAR,
      Image::Pixel const& fill = { 0 }
);
DIP_NODISCARD inline Image ResampleAt(
      Image const& in,
      FloatCoordinateArray const& coordinates,
      String const& interpolationMethod = S::LINEAR,
      Image::Pixel const& fill = { 0 }
) {
   Image out;
   ResampleAt( in, out, coordinates, interpolationMethod, fill );
   return out;
}

/// \brief Identical to the previous function with the same name, but for a single point.
DIP_EXPORT Image::Pixel ResampleAt(
      Image const& in,
      FloatArray const& coordinates,
      String const& interpolationMethod = S::LINEAR,
      Image::Pixel const& fill = { 0 }
);

/// \brief Pointer to an interpolation function. Only use pointers returned by \ref dip::PrepareResampleAtUnchecked.
using InterpolationFunctionPointer = void ( * )( Image const&, Image::Pixel const&, FloatArray );
/// \brief Prepare for repeated calls to \ref dip::ResampleAtUnchecked. See \ref dip::ResampleAt.
DIP_EXPORT InterpolationFunctionPointer PrepareResampleAtUnchecked(
      Image const& in,
      String const& interpolationMethod
);
/// \brief Similar to \ref dip::ResampleAt, but optimized for repeated calls using the same parameters.
/// `function` comes from `PrepareResampleAtUnchecked`. `fill` is always 0.
DIP_EXPORT Image::Pixel ResampleAtUnchecked(
      Image const& in,
      FloatArray const& coordinates,
      InterpolationFunctionPointer function
);

/// \brief Resamples an image with sub-pixel locations specified by a coordinate map.
///
/// Returns an image of the same size as `map` with pixels taken from `in` at the subpixel coordinates
/// specified by `map`. Each tensor element of `map` specifies the location for an input dimension.
/// As such, it must have a number of tensor elements equal to `in`'s dimensionality, and real-valued samples.
/// For any coordinates outside of the image domain, the pixel value `fill` will be returned.
/// That is, no extrapolation is performed.
/// Coordinates match image indexing: the first pixel on a line has coordinate 0.
///
/// `interpolationMethod` has a restricted set of options: `"linear"`, `"3-cubic"`, or `"nearest"`.
/// See \ref interpolation_methods for their definition. If `in` is binary, `interpolationMethod` will be
/// ignored, nearest neighbor interpolation will be used.
///
/// `out` will have the same size as `map`, and the same data type and tensor shape as `in`. If `out` is protected,
/// its data type will not change, but the computations will still be performed in the data type of `in`.
DIP_EXPORT void ResampleAt(
      Image const &in,
      Image const &map,
      Image &out,
      String const &interpolationMethod = S::LINEAR,
      Image::Pixel const& fill = { 0 }
);
DIP_NODISCARD inline Image ResampleAt(
      Image const &in,
      Image const &map,
      String const &interpolationMethod = S::LINEAR,
      Image::Pixel const& fill = { 0 }
) {
  Image out;
  ResampleAt( in, map, out, interpolationMethod, fill );
  return out;
}

// Undocumented internal function called by the other forms of Skew.
// Each sub-volume perpendicular to axis is shifted with sub-pixel precision, according to `shearArray`.
// That is, if `axis` is 1, then the sub-volume `in[:,ii,:,:,...]`, with all possible `ii`, is shifted
// by some different amount. No shift happens along the direction `axis`. All image sizes where `shearArray[ii]`
// is non-zero increase except `in.Size(axis)==out.Size(axis)`. `shearArray[axis]` is ignored.
// `origin` indicates which of the sub-volumes perpendicular to `axis` is not shifted. That is, `in[:,origin,:,:,...]`
// is not shifted (or rather, it is shifted by some integer amount to allow negative shifts of other sub-volumes).
// Returns `ret` the location of `in[0,origin,0,0,...]` in the output image. The return array `ret` will always have
// `ret[axis]==origin` since no change happens along that dimension.
DIP_EXPORT dip::UnsignedArray Skew(
      Image const& in,
      Image& out,
      FloatArray const& shearArray, // value along `axis` is ignored
      dip::uint axis,
      dip::uint origin, // where along axis the origin of the skew is
      String const& interpolationMethod = "",
      BoundaryConditionArray boundaryCondition = {} // if it is "periodic", does periodic skew
);

/// \brief Skews (shears) an image
///
/// The image is skewed such that a straight line along dimension `axis` is tilted by an angle of
/// `atan( shearArray[ ii ] )` radian in the direction of dimension `ii`. `shearArray[ ii ]` thus represents
/// the sub-pixel shift of a line in the direction `ii` with respect to the previous line along `axis`.
/// Each image sub-volume perpendicular
/// to `axis` is shifted by a different amount. The output image has the same dimension as `in` in the `axis`
/// direction, and larger dimensions in all other dimensions, such that no data are lost. The value of `shearArray[ axis ]`
/// is ignored. The origin of the skew is the central pixel (see \ref coordinates_origin).
///
/// The output image has the same data type as the input image.
///
/// See \ref interpolation_methods for information on the `interpolationMethod` parameter.
///
/// `boundaryCondition` determines how data outside of the input image domain are filled in. See
/// \ref dip::BoundaryCondition. If it is `"periodic"`, a periodic skew is applied. This means that
/// image lines are shifted using a periodic boundary condition, and wrap around. The
/// output image does not grow along dimension `skew`.
///
/// !!! bug
///     The current implementation doesn't handle the `"asym"` boundary conditions properly.
///     For unsigned types, resulting samples outside the original image domain are clamped to 0,
///     instead of properly using the saturated inversion.
///
/// !!! warning
///     The `"ft"` interpolation method is not (yet?) supported.
inline void Skew(
      Image const& in,
      Image& out,
      FloatArray const& shearArray,
      dip::uint axis,
      String const& interpolationMethod = "",
      StringArray const& boundaryCondition = {}
) {
   DIP_THROW_IF( axis >= in.Dimensionality(), E::ILLEGAL_DIMENSION );
   dip::uint origin = in.Size( axis ) / 2;
   DIP_START_STACK_TRACE
      BoundaryConditionArray bc = StringArrayToBoundaryConditionArray( boundaryCondition );
      Skew( in, out, shearArray, axis, origin, interpolationMethod, bc );
   DIP_END_STACK_TRACE
}
DIP_NODISCARD inline Image Skew(
      Image const& in,
      FloatArray const& shearArray, // value along `axis` is ignored
      dip::uint axis,
      String const& interpolationMethod = "",
      StringArray const& boundaryCondition = {}
) {
   Image out;
   Skew( in, out, shearArray, axis, interpolationMethod, boundaryCondition );
   return out;
}

/// \brief Skews (shears) an image
///
/// The image is skewed such that a straight line along dimension `axis` is tilted by an
/// angle of `shear` radian in the direction of dimension `skew`. Each image line along dimension
/// `skew` is shifted by a different amount. The output image has the same dimensions as
/// `in`, except for dimension `skew`, which will be larger, such that no data are lost.
/// The origin of the skew is the central pixel (see \ref coordinates_origin).
///
/// The output image has the same data type as the input image.
///
/// `shear` must have a magnitude smaller than &pi;/2. Note that the definition of `shear` is different
/// from that of `shearArray` in the other version of \ref dip::Skew, documented above.
///
/// See \ref interpolation_methods for information on the `interpolationMethod` parameter.
///
/// `boundaryCondition` determines how data outside of the input image domain are filled in. See
/// \ref dip::BoundaryCondition. If it is `"periodic"`, a periodic skew is applied. This means that
/// image lines are shifted using a periodic boundary condition, and wrap around. The
/// output image does not grow along dimension `skew`.
///
/// !!! bug
///     The current implementation doesn't handle the `"asym"` boundary conditions properly.
///     For unsigned types, resulting samples outside the original image domain are clamped to 0,
///     instead of properly using the saturated inversion.
///
/// !!! warning
///     The `"ft"` interpolation method is not (yet?) supported.
inline void Skew(
      Image const& in,
      Image& out,
      dfloat shear,
      dip::uint skew,
      dip::uint axis,
      String const& interpolationMethod = "",
      String const& boundaryCondition = {} // if it is "periodic", does periodic skew
) {
   dip::uint nDims = in.Dimensionality();
   DIP_THROW_IF( nDims < 2, E::DIMENSIONALITY_NOT_SUPPORTED );
   DIP_THROW_IF( axis == skew, E::INVALID_PARAMETER );
   DIP_THROW_IF(( axis >= nDims ) || ( skew >= nDims ), E::ILLEGAL_DIMENSION );
   DIP_THROW_IF(( shear <= -pi / 2.0 ) | ( shear >= pi / 2.0 ), E::PARAMETER_OUT_OF_RANGE );
   FloatArray shearArray( nDims, 0.0 );
   shearArray[ skew ] = std::tan( shear );
   dip::uint origin = in.Size( axis ) / 2;
   BoundaryCondition bc;
   DIP_START_STACK_TRACE
      bc = StringToBoundaryCondition( boundaryCondition );
   DIP_END_STACK_TRACE
   BoundaryConditionArray bca( 1, bc );
   Skew( in, out, shearArray, axis, origin, interpolationMethod, bca );
}
DIP_NODISCARD inline Image Skew(
      Image const& in,
      dfloat shear,
      dip::uint skew,
      dip::uint axis,
      String const& interpolationMethod = "",
      String const& boundaryCondition = {} // if it is "periodic", does periodic skew
) {
   Image out;
   Skew( in, out, shear, skew, axis, interpolationMethod, boundaryCondition );
   return out;
}


/// \brief Rotates an image in one orthogonal plane, over the center of the image.
///
/// Rotates an image in the plane defined by `dimension1` and `dimension2`, over an angle `angle`, in radian.
/// The origin of the rotation is the central pixel (see \ref coordinates_origin).
///
/// !!! attention
///     The function implements the rotation in the mathematical sense, but the y-axis is positive downwards.
///     Therefore, positive angles are clock-wise.
///
/// The output image has the same data type as the input image.
///
/// The rotation is computed by three consecutive calls to \ref dip::Skew. See that function for the meaning of
/// `interpolationMethod` and `boundaryCondition`.
///
/// !!! note
///     The `"periodic"` boundary condition currently produces an output image of the same size as
///     the input, where the corners of the image that rotate out of the field of view are cut off and fill the
///     sections that were outside of the input field of view. This is due to the way that \ref dip::Skew handles
///     the `"periodic"` boundary condition.
///
/// !!! warning
///     The `"ft"` interpolation method is not (yet?) supported.
// TODO: The periodic boundary condition produces results that are not intuitive, and should probably be improved
//       by expanding the image before rotating.
DIP_EXPORT void Rotation(
      Image const& in,
      Image& out,
      dfloat angle,
      dip::uint dimension1,
      dip::uint dimension2,
      String const& interpolationMethod = "",
      String const& boundaryCondition = S::ADD_ZEROS
);
DIP_NODISCARD inline Image Rotation(
      Image const& in,
      dfloat angle,
      dip::uint dimension1,
      dip::uint dimension2,
      String const& interpolationMethod = "",
      String const& boundaryCondition = S::ADD_ZEROS
) {
   Image out;
   Rotation( in, out, angle, dimension1, dimension2, interpolationMethod, boundaryCondition );
   return out;
}

/// \brief Rotates a 2D image
///
/// Calls \ref dip::Rotation, setting the dimension parameters to 0 and 1. Provides a simplified
/// interface for 2D images.
inline void Rotation2D(
      Image const& in,
      Image& out,
      dfloat angle,
      String const& interpolationMethod = "",
      String const& boundaryCondition = S::ADD_ZEROS
) {
   DIP_THROW_IF( in.Dimensionality() != 2, E::DIMENSIONALITY_NOT_SUPPORTED );
   Rotation( in, out, angle, 0, 1, interpolationMethod, boundaryCondition );
}
DIP_NODISCARD inline Image Rotation2D(
      Image const& in,
      dfloat angle,
      String const& interpolationMethod = "",
      String const& boundaryCondition = S::ADD_ZEROS
) {
   Image out;
   Rotation2D( in, out, angle, interpolationMethod, boundaryCondition );
   return out;
}

/// \brief Rotates a 3D image in one orthogonal plane
///
/// Calls \ref dip::Rotation, setting the dimension parameters according to `axis`. Provides a simplified
/// interface for 3D images.
inline void Rotation3D(
      Image const& in,
      Image& out,
      dfloat angle,
      dip::uint axis = 2,
      String const& interpolationMethod = "",
      String const& boundaryCondition = S::ADD_ZEROS
) {
   DIP_THROW_IF( in.Dimensionality() != 3, E::DIMENSIONALITY_NOT_SUPPORTED );
   dip::uint dim1, dim2;
   switch( axis ) {
      case 0: // x-axis
         dim1 = 1;
         dim2 = 2;
         break;
      case 1: // y-axis
         dim1 = 2;
         dim2 = 0;
         break;
      case 2: // z-axis
         dim1 = 0;
         dim2 = 1;
         break;
      default:
         DIP_THROW( E::INVALID_PARAMETER );
   }
   Rotation( in, out, angle, dim1, dim2, interpolationMethod, boundaryCondition );
}
DIP_NODISCARD inline Image Rotation3D(
      Image const& in,
      dfloat angle,
      dip::uint axis = 2,
      String const& interpolationMethod = "",
      String const& boundaryCondition = S::ADD_ZEROS
) {
   Image out;
   Rotation3D( in, out, angle, axis, interpolationMethod, boundaryCondition );
   return out;
}

/// \brief Applies an arbitrary 3D rotation to a 3D image
///
/// Rotates a 3D image over the Euler angles `alpha`, `beta` and `gamma`, by calling \ref dip::Rotation
/// three times (i.e. using nine skews).
/// The first rotation is over `alpha` radian around the initial z-axis. The second rotation is over `beta` radian
/// around the intermediate y-axis. The last rotation is over `gamma` radian around the final z-axis.
///
/// !!! attention
///     The function implements the rotation in the mathematical sense, but the y-axis is positive downwards.
///     Therefore, positive angles are clock-wise.
///
/// The rotation is over the center of the image, see \ref coordinates_origin.
// TODO: Implement the rotation using 4 skews as described by Chen and Kaufman, Graphical Models 62:308-322, 2000.
//       This method uses either 4 "2D slice shears" (what dip::Skew does), or 4 "2D beam shears" (which is more
//       efficient in our case because each step only requires interpolation in 1D, not in 2D as dip::Skew does).
inline void Rotation3D(
      Image const& in,
      Image& out,
      dfloat alpha,
      dfloat beta,
      dfloat gamma,
      String const& interpolationMethod = "",
      String const& boundaryCondition = S::ADD_ZEROS
) {
   Rotation( in,  out, alpha, 0, 1, interpolationMethod, boundaryCondition );
   Rotation( out, out, beta,  2, 0, interpolationMethod, boundaryCondition );
   Rotation( out, out, gamma, 0, 1, interpolationMethod, boundaryCondition );
}
DIP_NODISCARD inline Image Rotation3D(
      Image const& in,
      dfloat alpha,
      dfloat beta,
      dfloat gamma,
      String const& interpolationMethod = "",
      String const& boundaryCondition = S::ADD_ZEROS
) {
   Image out;
   Rotation3D( in, out, alpha, beta, gamma, interpolationMethod, boundaryCondition );
   return out;
}


/// \brief Creates a 0D (one pixel) 2x2 matrix image containing a 2D rotation matrix.
///
/// Multiplying the output of \ref dip::CreateCoordinates by this rotation matrix will produce
/// an image with a rotated coordinate system. The rotation matrix must be on the left-hand-side
/// of the multiplication operator.
///
/// The rotation is over `angle` radian. Note that when transforming a coordinate system
/// (a passive transformation), then the transpose of the matrix must be used.
///
/// `out` is of type \ref dip::DT_SFLOAT by default.
///
/// Example:
///
/// ```cpp
/// dip::Image coords = dip::CreateCoordinates( { 256, 256 }, { "frequency" } );
/// dip::Image rotatedCoords = dip::RotationMatrix2D( dip::pi/4 ) * coords;
/// ```
DIP_EXPORT void RotationMatrix2D( Image& out, dfloat angle );
DIP_NODISCARD inline Image RotationMatrix2D( dfloat angle ) {
   Image out;
   RotationMatrix2D( out, angle );
   return out;
}

/// \brief Creates a 0D (one pixel) 3x3 matrix image containing a 3D rotation matrix.
///
/// Multiplying the output of \ref dip::CreateCoordinates by this rotation matrix will produce
/// an image with a rotated coordinate system. The rotation matrix must be on the left-hand-side
/// of the multiplication operator.
///
/// The rotation is over the Euler angles `alpha`, `beta` and `gamma`: the first rotation is over `alpha`
/// radian around the initial z-axis. The second rotation is over `beta` radian around the intermediate
/// y-axis. The last rotation is over `gamma` radian around the final z-axis. Note that when transforming
/// a coordinate system (a passive transformation), then the transpose of the matrix must be used.
///
/// `out` is of type \ref dip::DT_SFLOAT by default.
///
/// Example:
///
/// ```cpp
/// dip::Image coords = dip::CreateCoordinates( { 50, 50, 50 } );
/// dip::Image rotatedCoords = dip::RotationMatrix3D( dip::pi/4, 0, dip::pi ) * coords;
/// ```
DIP_EXPORT void RotationMatrix3D( Image& out, dfloat alpha, dfloat beta, dfloat gamma );
DIP_NODISCARD inline Image RotationMatrix3D( dfloat alpha, dfloat beta, dfloat gamma ) {
   Image out;
   RotationMatrix3D( out, alpha, beta, gamma );
   return out;
}

/// \brief Creates a 0D (one pixel) 3x3 matrix image containing a 3D rotation matrix.
///
/// Multiplying the output of \ref dip::CreateCoordinates by this rotation matrix will produce
/// an image with a rotated coordinate system. The rotation matrix must be on the left-hand-side
/// of the multiplication operator.
///
/// The rotation is over `angle` radian about the axis defined by `vector`. That is, `vector` will
/// not be affected by the rotation. Note that when transforming a coordinate system (a passive
/// transformation), then the transpose of the matrix must be used.
///
/// `out` is of type \ref dip::DT_SFLOAT by default.
///
/// Example:
///
/// ```cpp
/// dip::Image coords = dip::CreateCoordinates( { 50, 50, 50 } );
/// dip::Image rotatedCoords = dip::RotationMatrix3D( { 1.0, 0.0, 0.0 }, dip::pi/4 ) * coords;
/// ```
DIP_EXPORT void RotationMatrix3D( Image& out, FloatArray const& vector, dfloat angle );
DIP_NODISCARD inline Image RotationMatrix3D( FloatArray const& vector, dfloat angle ) {
   Image out;
   RotationMatrix3D( out, vector, angle );
   return out;
}

/// \brief Applies an arbitrary affine transformation to the 2D or 3D image.
///
/// `matrix` contains 4 values (`in` is 2D) or 9 values (`in` is 3D) representing a linear
/// transformation matrix. Optionally, a translation can be represented by 2 (2D) or 3 (3D)
/// values added to the end of `matrix`. In this case, the matrix is an affine transform
/// matrix using homogeneous coordinates, but with the bottom row removed (which is expected
/// to be `{0,0,1}` in 2D or `{0,0,0,1}` in 3D). The values are stored in column-major order:
///
/// ```text
///        ⎡ matrix[0]  matrix[2]  matrix[4] ⎤
/// T_2D = ⎢ matrix[1]  matrix[3]  matrix[5] ⎥
///        ⎣    0          0          1      ⎦
///
///        ⎡ matrix[0]  matrix[3]  matrix[6]  matrix[ 9] ⎤
/// T_3D = ⎢ matrix[1]  matrix[4]  matrix[7]  matrix[10] ⎥
///        ⎢ matrix[2]  matrix[5]  matrix[8]  matrix[11] ⎥
///        ⎣    0          0          0          1       ⎦
/// ```
///
/// The coordinates of each pixel in `in` (the origin of the coordinate system is the central pixel,
/// see \ref coordinates_origin) is mapped through the transformation matrix to obtain its location
/// in `out`. Although the algorithm actually uses the inverse of the matrix to transform
/// each coordinate in `out` to obtain the location where to interpolate a value from. `out` is given
/// the same size as `in`.
///
/// `interpolationMethod` has a restricted set of options: `"linear"`, `"3-cubic"`, or `"nearest"`.
/// See \ref interpolation_methods for their definition. If `in` is binary, `interpolationMethod` will be
/// ignored, nearest neighbor interpolation will be used.
DIP_EXPORT void AffineTransform(
      Image const& in,
      Image& out,
      FloatArray const& matrix,
      String const& interpolationMethod = S::LINEAR
);
DIP_NODISCARD inline Image AffineTransform(
      Image const& in,
      FloatArray const& matrix,
      String const& interpolationMethod = S::LINEAR
) {
   Image out;
   AffineTransform( in, out, matrix, interpolationMethod );
   return out;
}

/// \brief Warps an image based on a set of control points using thin plate spline interpolation
///
/// `inCoordinates` and `outCoordinates` are two sets of points (they must be of equal size). The
/// point `inCoordinates[ ii ]` will be moved to `outCoordinates[ ii ]`, warping the image `in`
/// accordingly.
///
/// `lambda` is the regularization parameter. By default it is zero, meaning that the control points
/// will be matched exactly in the input and output images. Increasing `lambda` allows some error in
/// the location of the control points, and will result in a smoother interpolation.
///
/// `interpolationMethod` has a restricted set of options: `"linear"`, `"3-cubic"`, or `"nearest"`.
/// See \ref interpolation_methods for their definition. If `in` is binary, `interpolationMethod` will be
/// ignored, nearest neighbor interpolation will be used.
DIP_EXPORT void WarpControlPoints(
      Image const& in,
      Image& out,
      FloatCoordinateArray const& inCoordinates,
      FloatCoordinateArray const& outCoordinates,
      dfloat lambda = 0,
      String const& interpolationMethod = S::LINEAR
);
DIP_NODISCARD inline Image WarpControlPoints(
      Image const& in,
      FloatCoordinateArray const& inCoordinates,
      FloatCoordinateArray const& outCoordinates,
      dfloat lambda = 0,
      String const& interpolationMethod = S::LINEAR
) {
   Image out;
   WarpControlPoints( in, out, inCoordinates, outCoordinates, lambda, interpolationMethod );
   return out;
}

/// \brief Computes the log-polar transform of the 2D image.
///
/// By default, `out` will be a square image with side equal to the smaller of the two sides of `in`. However,
/// if `out` is protected (see \ref dip::Image::Protect), its sizes will be preserved, even if not forged.
///
/// The x-axis (horizontal) of `out` is the logarithm of the radius, and the y-axis is the angle.
///
/// `interpolationMethod` has a restricted set of options: `"linear"`, `"3-cubic"`, or `"nearest"`.
/// See \ref interpolation_methods for their definition. If `in` is binary, `interpolationMethod` will be
/// ignored, nearest neighbor interpolation will be used.
///
/// This function is an integral part of the Fourier-Mellin transform, see \ref dip::FourierMellinMatch2D.
DIP_EXPORT void LogPolarTransform2D(
      Image const& in,
      Image& out,
      String const& interpolationMethod = S::LINEAR
);
DIP_NODISCARD inline Image LogPolarTransform2D(
      Image const& in,
      String const& interpolationMethod = S::LINEAR
) {
   Image out;
   LogPolarTransform2D( in, out, interpolationMethod );
   return out;
}


/// \brief Tiles a set of images to form a single image.
///
/// Input images are arranged according to `tiling`. For example, `tiling = { 3, 2 }` will generate an
/// output where three images are placed horizontally, and two vertically. In this case, up to 6 input images
/// can be given in `in`. If `in` has fewer images, the corresponding locations in `out` will be zero. If `in`
/// has 6 images, they will be placed as follows:
///
/// ```text
/// | in[0], in[1], in[2] |
/// | in[3], in[4], in[5] |
/// ```
///
/// That is, images are tiled row-wise, from left to right and then top to bottom. `tiling` can have any number
/// of elements, it is for example possible to tile 2D images along the 4^th^ dimension.
///
/// If `tiling` is an empty array (the default), then `ceil(sqrt(in.size()))` images will be placed horizontally,
/// in however many rows are necessary to fit all images.
///
/// The input images must all have the same sizes, with the exception for the case where all images are tiled
/// along a single dimension, in which case their sizes can differ along that dimension (see \ref dip::Concatenate)
///
/// The input images must all have the same number of tensor elements. If their tensor representations do not
/// match, the output image will be a default column vector. If images are differing data types, the output will
/// be of a type that best can represent the input (see \ref dip::DataType::SuggestDyadicOperation).
DIP_EXPORT void Tile(
      ImageConstRefArray const& in,
      Image& out,
      UnsignedArray tiling = {}
);
DIP_NODISCARD inline Image Tile(
      ImageConstRefArray const& in,
      UnsignedArray tiling = {}
) {
   Image out;
   Tile( in, out, std::move( tiling ));
   return out;
}

/// \brief Tiles the tensor elements of `in` to produce a scalar image
///
/// The tensor elements of `in` are arranged according to its tensor representation, along the first two
/// spatial dimensions. This produces a scalar image of size `in.Size(0) * in.TensorColumns()` along the
/// horizontal dimension, and size `in.Size(1) * in.TensorRows()` along the vertical dimension. The output
/// image has the same dimensions as `in` along the third and further dimensions.
DIP_EXPORT void TileTensorElements(
      Image const& in,
      Image& out
);
DIP_NODISCARD inline Image TileTensorElements(
      Image const& in
) {
   Image out;
   TileTensorElements( in, out );
   return out;
}

/// \brief Concatenates a set of images along one dimension.
///
/// Input images are concatenated along dimension `dimension`. They must all have the same sizes along all
/// dimensions except `dimension`, where they can differ.
///
/// The input images must all have the same number of tensor elements. If their tensor representations do not
/// match, the output image will be a default column vector. If images are differing data types, the output will
/// be of a type that best can represent the input (see \ref dip::DataType::SuggestDyadicOperation).
inline void Concatenate(
      ImageConstRefArray const& in,
      Image& out,
      dip::uint dimension = 0
) {
   UnsignedArray tiling( dimension + 1, 1 );
   tiling[ dimension ] = in.size();
   Tile( in, out, tiling );
}
DIP_NODISCARD inline Image Concatenate(
      ImageConstRefArray const& in,
      dip::uint dimension = 0
) {
   Image out;
   Concatenate( in, out, dimension );
   return out;
}

/// \brief Concatenates two images.
inline void Concatenate(
      Image const& in1,
      Image const& in2,
      Image& out,
      dip::uint dimension = 0
) {
   Concatenate( { in1, in2 }, out, dimension );
}
DIP_NODISCARD inline Image Concatenate(
      Image const& in1,
      Image const& in2,
      dip::uint dimension = 0
) {
   Image out;
   Concatenate( { in1, in2 }, out, dimension );
   return out;
}

/// \brief Concatenates a set of scalar images along the tensor dimension.
///
/// Input images are individual tensor components in the output vector image. They must all have the same sizes
/// and be scalar.
///
/// If images are differing data types, the output will be of a type that best can represent the input
/// (see \ref dip::DataType::SuggestDyadicOperation). `out` will be a vector image with `in.size()` samples per pixel.
DIP_EXPORT void JoinChannels(
      ImageConstRefArray const& in,
      Image& out
);
DIP_NODISCARD inline Image JoinChannels(
      ImageConstRefArray const& in
) {
   Image out;
   JoinChannels( in, out );
   return out;
}


/// \endgroup

} // namespace dip

#endif // DIP_GEOMETRY_H
