# Supplementary material for: Open-3DSIM: an open-source three-dimensional structured illumination microscopy reconstruction platform
Source: Nat Methods. 2023 Jul 20;20(8):1183–6. doi: 10.1038/s41592-023-01958-0 (PMC10406603; doi:10.1038/s41592-023-01958-0)
Supplement: Supplementary file 4 — This includes three platforms of Open-3DSIM. [file 41592_2023_1958_MOESM4_ESM.zip › Supplementary Software/Open_3DSIM_MATLAB_v2.1/lib/diplib/include/diplib/library/error.h]

/*
 * (c)2014-2021, Cris Luengo.
 * Based on original DIPlib code: (c)1995-2014, Delft University of Technology.
 *
 * Licensed under the Apache License, Version 2.0 (the "License");
 * you may not use this file except in compliance with the License.
 * You may obtain a copy of the License at
 *
 *    http://www.apache.org/licenses/LICENSE-2.0
 *
 * Unless required by applicable law or agreed to in writing, software
 * distributed under the License is distributed on an "AS IS" BASIS,
 * WITHOUT WARRANTIES OR CONDITIONS OF ANY KIND, either express or implied.
 * See the License for the specific language governing permissions and
 * limitations under the License.
 */


//
// NOTE!
// This file is included through diplib.h -- no need to include directly
//


#ifndef DIP_ERROR_H
#define DIP_ERROR_H

#include <exception>
#include <string>

#include "diplib/library/export.h"

/// \file
/// \brief Defines error macros and default error strings. This file is always included through \ref "diplib.h".
/// See \ref error.


namespace dip {


/// \group error Error management
/// \ingroup infrastructure
/// \brief Exception classes and error management functionality
/// \addtogroup

/// \brief Base exception class. All exceptions thrown in *DIPlib* are derived of this class.
///
/// You can catch this exception at the top level, where you can communicate the problem to the user,
/// and only if you want to prevent your program from exiting abnormally.
/// This class is derived from `std::exception`, so you can choose to catch that instead.
class DIP_CLASS_EXPORT Error : public std::exception {
   public:
      Error() = default;
      explicit Error( char const* message ) : message_( message ) {}
      explicit Error( std::string message ) : message_( std::move( message )) {}

      /// \brief Return a message indicating what caused the exception to be thrown, as well as the location
      /// where the error occurred.
      ///
      /// Sometimes multiple locations are given, this is an (incomplete) stack trace that might help figure
      /// out the error. Such a stack trace is generally created when it is a helper function that threw the
      /// exception. Some calling functions will catch such an exception, add its name to the stack trace,
      /// and re-throw the exception.
      ///
      /// \see DIP_ADD_STACK_TRACE, DIP_START_STACK_TRACE, DIP_END_STACK_TRACE, DIP_STACK_TRACE_THIS
      char const* what() const noexcept override {
         return message_.c_str();
      }

      /// \brief Return a message indicating what caused the exception to be thrown, without location information.
      std::string Message() const {
         return message_.substr( 0, message_.find_first_of( '\n' )); // TODO: this is a good place to introduce a StringView type.
      }

      /// \brief Add an entry to the stack trace. Typically called through the \ref DIP_ADD_STACK_TRACE macro.
      Error& AddStackTrace(
            std::string const& functionName,
            std::string const& fileName,
            unsigned int lineNumber
      ) {
         message_ += "\nin function: " + functionName +
                   " (" + fileName + " at line number " + std::to_string( lineNumber ) + ')';
         return *this;
      }

      /// \brief Returns true if an error message is set. Use this to distinguish from a default-constructed error.
      bool IsSet() const {
         return !message_.empty();
      }

   private:
      std::string message_;
};

/// \brief Exception class indicating that an internal inconsistency was found (the library code is wrong).
///
/// You shouldn't need to catch exceptions of this type.
///
/// To throw an exception of this type, use the \ref DIP_THROW_ASSERTION and \ref DIP_ASSERT macros.
class DIP_CLASS_EXPORT AssertionError : public Error {
      using Error::Error;
};

/// \brief Exception class indicating that a function received an inconsistent or out of range parameter
/// (the calling code is wrong).
///
/// Catch exceptions of this type only if you don't control the input arguments (i.e. in a use interface).
///
/// To throw an exception of this type, use the \ref DIP_THROW and \ref DIP_THROW_IF macros.
class DIP_CLASS_EXPORT ParameterError : public Error {
      using Error::Error;
};

/// \brief Exception class indicating that something happened that we couldn't predict (e.g. file error).
///
/// Catch exceptions of this type if you want to account for run time errors. Note that memory allocation
/// errors are typically `std::bad_alloc`, unless a different allocator is chosen. None of the
/// library functions catch and translate this exception.
///
/// To throw an exception of this type, use the \ref DIP_THROW_RUNTIME macro.
class DIP_CLASS_EXPORT RunTimeError : public Error {
      using Error::Error;
};


namespace E {
// These are some of the standard what() strings thrown.
// These should all happen in multiple places. You don't need to add
// a string here that is used in only one function or one file.

// image creation errors
constexpr char const* IMAGE_NOT_RAW = "Image is not raw";
constexpr char const* IMAGE_NOT_FORGED = "Image is not forged";
constexpr char const* HISTOGRAM_NOT_INITIALIZED = "Histogram is not initialized";

// image data type errors
constexpr char const* DATA_TYPE_NOT_SUPPORTED = "Data type not supported";
constexpr char const* WRONG_DATA_TYPE = "Data type does not match";
constexpr char const* DATA_TYPES_DONT_MATCH = "Data types don't match";
constexpr char const* IMAGE_NOT_BINARY = "Image is not binary";

// image dimensionality and sizes error
constexpr char const* SIZE_EXCEEDS_LIMIT = "Size exceeds address limit";
constexpr char const* ILLEGAL_DIMENSIONALITY = "Illegal dimensionality";
constexpr char const* DIMENSIONALITY_NOT_SUPPORTED = "Dimensionality not supported";
constexpr char const* DIMENSIONALITIES_DONT_MATCH = "Dimensionalities don't match";
constexpr char const* ILLEGAL_DIMENSION = "Illegal dimension";
constexpr char const* SIZES_DONT_MATCH = "Sizes don't match";
constexpr char const* DIMENSION_NOT_EXPANDED = "Dimension is not singleton-expanded";

// image tensor sizes error
constexpr char const* IMAGE_NOT_SCALAR = "Image is not scalar";
constexpr char const* IMAGE_NOT_VECTOR = "Image is not vector";
constexpr char const* TENSOR_NOT_2_OR_3 = "Only defined for 2- and 3-vector images";
constexpr char const* NTENSORELEM_DONT_MATCH = "Number of tensor elements doesn't match";

// image properties errors
constexpr char const* NO_NORMAL_STRIDE = "Image has a non-normal stride";
constexpr char const* IMAGE_NOT_COLOR = "Image is not color";
constexpr char const* INCONSISTENT_COLORSPACE = "Image's number of tensor elements and color space are inconsistent";

// mask image properties errors
constexpr char const* MASK_NOT_BINARY = "Mask image not binary";
constexpr char const* MASK_NOT_SCALAR = "Mask image not scalar";
constexpr char const* MASK_SIZES_NOT_COMPATIBLE = "Mask image sizes not compatible";

// measurement errors
constexpr char const* MEASUREMENT_NOT_RAW = "Measurement object is not raw";
constexpr char const* MEASUREMENT_NOT_FORGED = "Measurement object not forged";

// indexing errors
constexpr char const* INDEX_OUT_OF_RANGE = "Index out of range";
constexpr char const* COORDINATES_OUT_OF_RANGE = "Coordinates out of range";
constexpr char const* ITERATOR_NOT_VALID = "Iterator is not valid";

// miscellaneous errors
constexpr char const* NOT_IMPLEMENTED = "Functionality has not (yet) been implemented";

// function parameter errors
constexpr char const* INVALID_PARAMETER = "Parameter has invalid value";
constexpr char const* PARAMETER_OUT_OF_RANGE = "Parameter value out of range";
// Usage guide, since these two errors are similar:
//  - INVALID_PARAMETER means that the parameter has a value that is illegal. For example a dimension that does
//    not exist, a negative length, or zero iterations.
//  - PARAMETER_OUT_OF_RANGE means that the parameter has a value that is outside of the allowed range. For example
//    a sigma below 0.8 where 0.8 is the lowest allowed value, or an angle of 3*pi where the range is (-pi,pi].
//  - Also don't forget to use INDEX_OUT_OF_RANGE where the parameter is an index.
constexpr char const* ARRAY_PARAMETER_WRONG_LENGTH = "Array parameter has the wrong number of elements";
constexpr char const* ARRAY_PARAMETER_EMPTY = "Array parameter is empty";
constexpr char const* ARRAY_SIZES_DONT_MATCH = "Array sizes don't match";
constexpr char const* KERNEL_NOT_BINARY = "Kernel has weights, a binary kernel is expected";
constexpr char const* CONNECTIVITY_NOT_SUPPORTED = "Connectivity is not supported";
constexpr char const* ILLEGAL_CONNECTIVITY = "Illegal connectivity value";
constexpr char const* ILLEGAL_FLAG_COMBINATION = "Illegal flag combination";

}

//
// Test and throw exception
//

/// \macro DIP_ADD_STACK_TRACE(error)
/// \brief Adds information from current function (including source file and location within file) to the \ref dip::Error.
///
/// This macro is useful for building a stack trace. If you want a stack trace, each function must catch \ref dip::Error,
/// add its name to the stack trace, and re-throw the exception.
///
/// You can use this macro as follows:
///
/// ```cpp
/// try {
///    // some DIPlib functions that might throw here
/// }
/// catch( dip::Error& e ) {
///    DIP_ADD_STACK_TRACE( e );
///    throw;
/// }
/// ```
///
/// The \ref DIP_START_STACK_TRACE, \ref DIP_END_STACK_TRACE and \ref DIP_STACK_TRACE_THIS macros help build this code.
/// When compiling with the CMake configuration flag `DIP_ENABLE_STACK_TRACE` set to `OFF`, these macros don't do
/// anything. Turn the option off if your application would make no use of the stack trace, as building the stack
/// trace does incur some runtime cost.

#ifdef DIP_CONFIG_ENABLE_STACK_TRACE

#if DIP_CONFIG_HAS_PRETTY_FUNCTION
// This is a better thing to use than __func__, if available
#define DIP_FUNC_ __PRETTY_FUNCTION__
#else
// This is in the C++11 standard, so should always be available
#define DIP_FUNC_ __func__
#endif

#define DIP_ADD_STACK_TRACE( error ) error.AddStackTrace( DIP_FUNC_, __FILE__, __LINE__ )

// Here we explicitly cast the output of `error.AddStackTrace` to the right type, since that function returns a
// reference to the base class and we need the type of the thrown exception to be correct.
#define DIP_THROW_INTERNAL( type, str ) throw static_cast< type& >( DIP_ADD_STACK_TRACE( type( str )))
// This used to be as follows, but GCC 5.4 cannot handle such a thing in a constexpr function.
// #define DIP_THROW( str ) do { auto e = dip::ParameterError( str ); DIP_ADD_STACK_TRACE( e ); throw e; } while( false )

#else // DIP_CONFIG_ENABLE_STACK_TRACE

#define DIP_ADD_STACK_TRACE( error )
#define DIP_THROW_INTERNAL( type, str ) throw type( str )

#endif // DIP_CONFIG_ENABLE_STACK_TRACE


/// \macro DIP_THROW(str)
/// \brief Throw a \ref dip::ParameterError.
#define DIP_THROW( str ) DIP_THROW_INTERNAL( dip::ParameterError, str )

/// \macro DIP_THROW_INVALID_FLAG(str)
/// \brief Throw a \ref dip::ParameterError that reads "Invalid flag: <flag>".
#define DIP_THROW_INVALID_FLAG( flag ) DIP_THROW( "Invalid flag: " + std::string( flag ))

/// \macro DIP_THROW_IF(str)
/// \brief Test a condition, throw a \ref dip::ParameterError if the condition is met.
#define DIP_THROW_IF( test, str ) if( test ) DIP_THROW( str )

/// \macro DIP_THROW_RUNTIME(str)
/// \brief Throw a \ref dip::RunTimeError.
#define DIP_THROW_RUNTIME( str ) DIP_THROW_INTERNAL( dip::RunTimeError, str )

/// \macro DIP_THROW_ASSERTION(str)
/// \brief Throw a \ref dip::AssertionError.
#define DIP_THROW_ASSERTION( str ) DIP_THROW_INTERNAL( dip::AssertionError, str )

/// \macro DIP_ASSERT(test)
/// \brief Test a condition, throw a \ref dip::AssertionError if the condition is not met.
///
/// If the CMake variable `DIP_ENABLE_ASSERT` is set to `OFF` during compilation, this macro is does nothing:
///
/// ```bash
/// cmake -DDIP_ENABLE_ASSERT=OFF ...
/// ```
///
/// You would typically disable assertions for production code, as assertions are only used to test internal
/// consistency or detect bugs in the code.

#ifdef DIP_CONFIG_ENABLE_ASSERT

#define DIP_ASSERT( test ) if( !( test )) DIP_THROW_ASSERTION( "Failed assertion: " #test )

#else // DIP_CONFIG_ENABLE_ASSERT

#define DIP_ASSERT( test )

#endif // DIP_CONFIG_ENABLE_ASSERT


/// \macro DIP_START_STACK_TRACE
/// \brief Starts a try/catch block that builds a stack trace when an exception is thrown.
///
/// To build a stack trace, some library functions catch *DIPlib* exceptions, add their name and other info to it,
/// then re-throw. To simplify this mechanism and make it easier to future changes, this macro and its partner
/// \ref DIP_END_STACK_TRACE are used by these library functions. Use then as follows:
///
/// ```cpp
/// DIP_START_STACK_TRACE
///    // some DIPlib functions that might throw here
/// DIP_END_STACK_TRACE
/// ```
///
/// This expands to the exact same code as shown under \ref DIP_ADD_STACK_TRACE, but with an additional `catch`
/// statement that catches `std::exception`, and throws a \ref dip::RunTimeError with the original exception's `what()`
/// string.
///
/// !!! Attention
///     `DIP_START_STACK_TRACE` starts a try/catch block, which must be closed with \ref DIP_END_STACK_TRACE to
///     prevent malformed syntax. Thus you should never use one of these two macros without the other one.
///
/// When compiling with the CMake configuration flag `DIP_ENABLE_STACK_TRACE` set to `OFF`, these macros don't do
/// anything. Turn the option off if your application would make no use of the stack trace, as building the stack
/// trace does incur some runtime cost.

/// \macro DIP_END_STACK_TRACE
/// \brief Ends a try/catch block that builds a stack trace when an exception is thrown. See \ref DIP_START_STACK_TRACE.

/// \macro DIP_STACK_TRACE_THIS
/// \brief Encapsulates a statement in a try/catch block that builds a stack trace when an exception is thrown.
///
/// To build a stack trace, some library functions catch *DIPlib* exceptions, add their name and other info to it,
/// then re-throw. This macro helps by catching and re-throwing exceptions thrown within a single statement:
///
/// ```cpp
/// DIP_STACK_TRACE_THIS( dip::FunctionCall() );
/// ```
///
/// This expands to:
///
/// ```cpp
/// DIP_START_STACK_TRACE
///    dip::FunctionCall();
/// DIP_END_STACK_TRACE
/// ```
///
/// See \ref DIP_START_STACK_TRACE for more information.

#ifdef DIP_CONFIG_ENABLE_STACK_TRACE

// NOTE! Yes, we've got an opening brace here and no closing brace. This macro always needs to be paired with DIP_END_STACK_TRACE.
#define DIP_START_STACK_TRACE try {

// NOTE! Yes, we start with a closing brace here. This macro always needs to be paired with DIP_START_STACK_TRACE.
#define DIP_END_STACK_TRACE } catch( dip::Error& e ) { DIP_ADD_STACK_TRACE( e ); throw; } catch( std::exception const& stde ) { DIP_THROW_RUNTIME( stde.what() ); }

#define DIP_STACK_TRACE_THIS( statement ) do { DIP_START_STACK_TRACE statement; DIP_END_STACK_TRACE } while( false )

#else // DIP_CONFIG_ENABLE_STACK_TRACE

#define DIP_START_STACK_TRACE {
#define DIP_END_STACK_TRACE }
#define DIP_STACK_TRACE_THIS( statement ) statement

#endif // DIP_CONFIG_ENABLE_STACK_TRACE

/// \endgroup

} // namespace dip

#endif // DIP_ERROR_H
