# Supplementary material for: Open-3DSIM: an open-source three-dimensional structured illumination microscopy reconstruction platform
Source: Nat Methods. 2023 Jul 20;20(8):1183–6. doi: 10.1038/s41592-023-01958-0 (PMC10406603; doi:10.1038/s41592-023-01958-0)
Supplement: Supplementary file 4 — This includes three platforms of Open-3DSIM. [file 41592_2023_1958_MOESM4_ESM.zip › Supplementary Software/Open_3DSIM_MATLAB_v2.1/lib/diplib/include/diplib/library/stringparams.h]

/*
 * (c)2017-2021, Cris Luengo.
 * Based on original DIPlib code: (c)1995-2014, Delft University of Technology.
 *
 * Licensed under the Apache License, Version 2.0 (the "License");
 * you may not use this file except in compliance with the License.
 * You may obtain a copy of the License at
 *
 *    http://www.apache.org/licenses/LICENSE-2.0
 *
 * Unless required by applicable law or agreed to in writing, software
 * distributed under the License is distributed on an "AS IS" BASIS,
 * WITHOUT WARRANTIES OR CONDITIONS OF ANY KIND, either express or implied.
 * See the License for the specific language governing permissions and
 * limitations under the License.
 */


//
// NOTE!
// This file is included through diplib.h -- no need to include directly
//


#ifndef DIP_STRINGPARAMS_H
#define DIP_STRINGPARAMS_H

#include "diplib/library/types.h"


namespace dip {

namespace S {
// These are some of the string input arguments. Defining them as a constant
// prevents typos in the library code. A library user does not need to use these
// constants, but of course can do so if she wants.

// Assorted
constexpr char const* MINIMUM = "minimum";
constexpr char const* MAXIMUM = "maximum";
constexpr char const* FIRST = "first";
constexpr char const* LAST = "last";
constexpr char const* STABLE = "stable";
constexpr char const* DIRECTIONAL = "directional";
constexpr char const* OTSU = "otsu";
constexpr char const* INCLUDE = "include";
constexpr char const* EXCLUDE = "exclude";
constexpr char const* INTERPOLATE = "interpolate";
constexpr char const* ROUND = "round";
constexpr char const* EMPTY = "empty";
constexpr char const* FILLED = "filled";
constexpr char const* OPEN = "open";
constexpr char const* CLOSED = "closed";
constexpr char const* RANDOM = "random";
constexpr char const* GRID = "grid";
constexpr char const* FRACTION = "fraction";
constexpr char const* COUNT = "count";
constexpr char const* NONE = "none";
constexpr char const* INCOHERENT = "incoherent";
constexpr char const* TRANSLATION = "translation";
constexpr char const* ROTATION = "rotation";
constexpr char const* EXACT = "exact";
constexpr char const* GREY = "grey";
constexpr char const* APPLY = "apply";
constexpr char const* CW = "CW";

// Binary processing
constexpr char const* BACKGROUND = "background";
constexpr char const* OBJECT = "object";
constexpr char const* SPECIAL = "special";
constexpr char const* ALL = "all";
constexpr char const* FOREGROUND = "foreground";

// Skeleton end pixel conditions
constexpr char const* LOOSE_ENDS_AWAY = "loose ends away";
constexpr char const* NATURAL = "natural";
constexpr char const* ONE_NEIGHBOR = "one neighbor";
constexpr char const* TWO_NEIGHBORS = "two neighbors";
constexpr char const* THREE_NEIGHBORS = "three neighbors";
constexpr char const* KEEP = "keep";
constexpr char const* LOSE = "lose";

// Morphological filtering parameters
constexpr char const* OPENING = "opening";
constexpr char const* CLOSING = "closing";
constexpr char const* DILATION = "dilation";
constexpr char const* EROSION = "erosion";
constexpr char const* TEXTURE = "texture";
//constexpr char const* OBJECT = "object";
constexpr char const* BOTH = "both";
constexpr char const* DYNAMIC = "dynamic";
constexpr char const* WHITE = "white";
constexpr char const* BLACK = "black";
constexpr char const* UNSIGNED = "unsigned";
constexpr char const* SIGNED = "signed";
constexpr char const* AVERAGE = "average";
constexpr char const* OPENCLOSE = "open-close";
constexpr char const* CLOSEOPEN = "close-open";
constexpr char const* INCREASING = "increasing";
constexpr char const* DECREASING = "decreasing";
constexpr char const* NORMAL = "normal";
constexpr char const* CONSTRAINED = "constrained";
constexpr char const* UNCONSTRAINED = "unconstrained";
constexpr char const* STRUCTURAL = "structural";
constexpr char const* RECONSTRUCTION = "reconstruction";
constexpr char const* AREA = "area";
constexpr char const* ROBUST = "robust";
constexpr char const* SHIFTED = "shifted";
constexpr char const* SUBSAMPLE = "subsample";
constexpr char const* ISOTROPIC = "isotropic";
constexpr char const* LENGTH = "length";

// Watershed flags
constexpr char const* CORRECT = "correct";
constexpr char const* FAST = "fast";
constexpr char const* HIGHFIRST = "high first";
constexpr char const* LOWFIRST = "low first";
constexpr char const* LABELS = "labels";
constexpr char const* BINARY = "binary";
constexpr char const* NOGAPS = "no gaps";
constexpr char const* UPHILLONLY = "uphill only";

// Filter shapes
constexpr char const* ELLIPTIC = "elliptic";
constexpr char const* RECTANGULAR = "rectangular";
constexpr char const* DIAMOND = "diamond";
constexpr char const* OCTAGONAL = "octagonal";
constexpr char const* LINE = "line";
constexpr char const* FAST_LINE = "fast line";
constexpr char const* PERIODIC_LINE = "periodic line";
constexpr char const* DISCRETE_LINE = "discrete line";
constexpr char const* INTERPOLATED_LINE = "interpolated line";
constexpr char const* PARABOLIC = "parabolic";

// Interpolation methods
constexpr char const* CUBIC_ORDER_3 = "3-cubic";
constexpr char const* CUBIC_ORDER_4 = "4-cubic";
constexpr char const* LINEAR = "linear";
constexpr char const* NEAREST = "nearest";
constexpr char const* ZERO_ORDER = "zero order";
constexpr char const* INVERSE_NEAREST = "inverse nearest";
constexpr char const* BSPLINE = "bspline";
constexpr char const* LANCZOS8 = "lanczos8";
constexpr char const* LANCZOS6 = "lanczos6";
constexpr char const* LANCZOS4 = "lanczos4";
constexpr char const* LANCZOS3 = "lanczos3";
constexpr char const* LANCZOS2 = "lanczos2";
constexpr char const* FOURIER = "fourier";

// Convolution flags
constexpr char const* SPATIAL = "spatial";
constexpr char const* FREQUENCY = "frequency";
constexpr char const* BEST = "best";
constexpr char const* EVEN = "even";
constexpr char const* ODD = "odd";
constexpr char const* CONJ = "conj";
constexpr char const* NORMALIZE = "normalize";
constexpr char const* PHASE = "phase";
constexpr char const* DONT_NORMALIZE = "don't normalize";
constexpr char const* SMOOTH = "smooth";
constexpr char const* FINITEDIFF = "finitediff";
constexpr char const* DISCRETE_TIME_FIT = "discrete time fit";
constexpr char const* FORWARD_BACKWARD = "forward backward";

// Fourier
constexpr char const* INVERSE = "inverse";
constexpr char const* REAL = "real";
constexpr char const* SYMMETRIC = "symmetric";
constexpr char const* CORNER = "corner";
//constexpr char const* FAST = "fast";

// Distance transforms
//constexpr char const* FAST = "fast";
constexpr char const* TIES = "ties";
#ifdef TRUE
  // somebody using windows.h?
  #undef TRUE
#endif
constexpr char const* TRUE = "true";
constexpr char const* BRUTE_FORCE  = "brute force";
constexpr char const* SEPARABLE = "separable";
constexpr char const* SQUARE = "square";

// Grey-weighted distance transforms
constexpr char const* FASTMARCHING = "fast marching";
//constexpr char const* CHAMFER = "chamfer";
//constexpr char const* LENGTH = "length";

// Crop location
constexpr char const* CENTER = "center";
constexpr char const* MIRROR_CENTER = "mirror center";
constexpr char const* TOP_LEFT = "top left";
constexpr char const* BOTTOM_RIGHT = "bottom right";

// Clip options
//constexpr char const* BOTH = "both";
constexpr char const* LOW = "low";
constexpr char const* HIGH = "high";
constexpr char const* RANGE = "range";

// Metrics
constexpr char const* EUCLIDEAN = "euclidean";
constexpr char const* CHAMFER = "chamfer";
constexpr char const* CONNECTED = "connected";
constexpr char const* CITY = "city";
constexpr char const* CHESS = "chess";
constexpr char const* CONNECTED_4 = "4-connected";
constexpr char const* CONNECTED_8 = "8-connected";
constexpr char const* CONNECTED_6 = "6-connected";
constexpr char const* CONNECTED_18 = "18-connected";
constexpr char const* CONNECTED_28 = "28-connected";

// Coordinate systems
constexpr char const* SPHERICAL = "spherical";
constexpr char const* CARTESIAN = "cartesian";
constexpr char const* RIGHT = "right";
constexpr char const* LEFT = "left";
//constexpr char const* TRUE = "true";
//constexpr char const* CORNER = "corner";
//constexpr char const* FREQUENCY = "frequency";
constexpr char const* RADFREQ = "radfreq";
constexpr char const* RADIAL = "radial";
constexpr char const* MATH = "math";
constexpr char const* PHYSICAL = "physical";

// Peak finding methods
//constexpr char const* LINEAR = "linear";
//constexpr char const* PARABOLIC = "parabolic";
constexpr char const* PARABOLIC_SEPARABLE = "parabolic separable";
constexpr char const* GAUSSIAN = "gaussian";
constexpr char const* GAUSSIAN_SEPARABLE = "gaussian separable";
constexpr char const* INTEGER = "integer";

// Radial methods
constexpr char const* INNERRADIUS = "inner radius";
constexpr char const* OUTERRADIUS = "outer radius";

// Boundary conditions
constexpr char const* DEFAULT = "default";
constexpr char const* SYMMETRIC_MIRROR = "mirror";
constexpr char const* ASYMMETRIC_MIRROR = "asym mirror";
constexpr char const* PERIODIC = "periodic";
constexpr char const* ASYMMETRIC_PERIODIC = "asym periodic";
constexpr char const* ADD_ZEROS = "add zeros";
constexpr char const* ADD_MAX_VALUE = "add max";
constexpr char const* ADD_MIN_VALUE = "add min";
constexpr char const* ZERO_ORDER_EXTRAPOLATE = "zero order";
constexpr char const* FIRST_ORDER_EXTRAPOLATE = "first order";
constexpr char const* SECOND_ORDER_EXTRAPOLATE = "second order";
constexpr char const* THIRD_ORDER_EXTRAPOLATE = "third order";
constexpr char const* ALREADY_EXPANDED = "already expanded";

// Blend modes
constexpr char const* ASSIGN = "assign";
constexpr char const* ADD = "add";

// Object shapes
constexpr char const* ELLIPSOID = "ellipsoid";
constexpr char const* ELLIPSOID_SHELL = "ellipsoid shell";
constexpr char const* BOX = "box";
constexpr char const* BOX_SHELL = "box shell";
constexpr char const* CUSTOM = "custom";

// Radon
constexpr char const* FULL = "full";
constexpr char const* PROJECTION = "projection";
constexpr char const* SUBPIXEL_PROJECTION = "subpixel projection";
//constexpr char const* NORMALIZE = "normalize";
//constexpr char const* CORRECT = "correct";
constexpr char const* HOLLOW = "hollow";
//constexpr char const* FILLED = "filled";
constexpr char const* NO_MAXIMA_DETECTION = "no maxima detection";
constexpr char const* NO_PARAMETER_SPACE = "no parameter space";

// Grids
//constexpr char const* RECTANGULAR = "rectangular";
constexpr char const* HEXAGONAL = "hexagonal";
constexpr char const* BCC = "bcc";
constexpr char const* FCC = "fcc";
constexpr char const* POISSON = "poisson";

// Interval rotations
constexpr char const* CLOCKWISE = "clockwise";
constexpr char const* COUNTERCLOCKWISE = "counter-clockwise";
constexpr char const* INTERLEAVED_CLOCKWISE = "interleaved clockwise";
constexpr char const* INTERLEAVED_COUNTERCLOCKWISE = "interleaved counter-clockwise";

// FindShift methods
constexpr char const* INTEGER_ONLY = "integer only";
constexpr char const* CC = "CC";
constexpr char const* NCC = "NCC";
constexpr char const* PC = "PC";
constexpr char const* CPF = "CPF";
constexpr char const* MTS = "MTS";
constexpr char const* ITER = "ITER";
constexpr char const* PROJ = "PROJ";

} // namespace S

} // namespace dip

#endif // DIP_STRINGPARAMS_H
