# Supplementary material for: Open-3DSIM: an open-source three-dimensional structured illumination microscopy reconstruction platform
Source: Nat Methods. 2023 Jul 20;20(8):1183–6. doi: 10.1038/s41592-023-01958-0 (PMC10406603; doi:10.1038/s41592-023-01958-0)
Supplement: Supplementary file 4 — This includes three platforms of Open-3DSIM. [file 41592_2023_1958_MOESM4_ESM.zip › Supplementary Software/Open_3DSIM_MATLAB_v2.1/lib/diplib/include/diplib/neighborlist.h]

/*
 * (c)2017, Cris Luengo.
 * Based on original DIPlib code: (c)1995-2014, Delft University of Technology.
 *
 * Licensed under the Apache License, Version 2.0 (the "License");
 * you may not use this file except in compliance with the License.
 * You may obtain a copy of the License at
 *
 *    http://www.apache.org/licenses/LICENSE-2.0
 *
 * Unless required by applicable law or agreed to in writing, software
 * distributed under the License is distributed on an "AS IS" BASIS,
 * WITHOUT WARRANTIES OR CONDITIONS OF ANY KIND, either express or implied.
 * See the License for the specific language governing permissions and
 * limitations under the License.
 */

#ifndef DIP_NEIGHBORLIST_H
#define DIP_NEIGHBORLIST_H

#include "diplib.h"


/// \file
/// \brief A dimensionality-independent way of iterating over neighbor pixels.
/// See \ref infrastructure.


namespace dip {


/// \addtogroup infrastructure


/// \brief Represents a metric to be used to create a \ref dip::NeighborList
///
/// A metric describes the distance between a pixel and its neighbors. It also describes implicitly the
/// size of a neighborhood, as the minimum neighborhood size required to propagate distances in the given
/// metric.
///
/// \see dip::NeighborList
class DIP_NO_EXPORT Metric {
   public:

      /// \brief The type of metric
      enum class TypeCode {
            CONNECTED, ///< A connectivity metric, where the neighbors are all at the same distance.
            CHAMFER,   ///< A chamfer metric, where different neighbors have different distances.
            IMAGE      ///< Metric defined through an image.
      };

      /// \brief The default metric is the city distance (L^1^ metric).
      Metric( TypeCode type = TypeCode::CONNECTED, dip::uint param = 1 ) : type_( type ), param_( param ) {}

      /// \brief A string implicitly converts to a metric.
      ///
      /// Valid metrics are:
      ///
      /// - `"connected"`: here, `param` is the connectivity, see \ref connectivity for information
      ///   on the connectivity parameter. A value of 1 corresponds to the city-block metric; a value of
      ///   0 indicates a connectivity equal to the image dimensionality, and corresponds
      ///   to the chess-board metric.
      ///
      /// - `"chamfer"`: a chamfer metric. `param` indicates the neighborhood size: A value of 1
      ///   gives a full 3x3 neighborhood (in 2D, or 3x3x3 in 3D, etc). A value of 2 gives the 5x5
      ///   chamfer neighborhood (i.e. the 3x3 neighborhood plus the pixels that are night's move
      ///   away from the origin).
      ///
      /// - `"city"`: L^1^ metric, equivalent to `"connected"` with `param=1`.
      ///
      /// - `"chess"`: L^&infin;^ metric, equivalent to `"connected"` with `param` = dimensionality.
      ///
      /// - `"4-connected"` is equivalent to `"connected"` with `param=1`.
      ///
      /// - `"8-connected"` is equivalent to `"connected"` with `param=2`.
      ///
      /// - `"6-connected"` is equivalent to `"connected"` with `param=1`.
      ///
      /// - `"18-connected"` is equivalent to `"connected"` with `param=2`.
      ///
      /// - `"28-connected"` is equivalent to `"connected"` with `param=3`.
      ///
      /// The `"chamfer"` metrics (with `param` set to 1 or 2) for 2 and 3-dimensional images use optimized weights as
      /// distances that lead to unbiased distance transforms (Verwer, 1991). All other metrics use Euclidean
      /// distances.
      ///
      /// The `pixelSize` parameter, if given, causes the neighbor's distances to be scaled by the
      /// pixel size. The units must be identical in all dimensions, and only the magnitude is used.
      ///
      /// !!! literature
      ///     - B.J.H. Verwer, "Local distances for distance transformations in two and three dimensions", Pattern Recognition
      ///       Letters 12(11):671-682, 1991.
      ///     - B.J.H. Verwer, "Distance Transforms, Metrics, Algorithms, and Applications", Ph.D. thesis, Delft University
      ///       of Technology, The Netherlands, 1991.
      Metric( String const& type, dip::uint param = 1, dip::PixelSize const& pixelSize = {} ) {
         if( type == S::CHAMFER ) {
            DIP_THROW_IF( param < 1, E::INVALID_PARAMETER );
            type_ = TypeCode::CHAMFER;
            param_ = param;
         } else {
            type_ = TypeCode::CONNECTED;
            if( type == S::CONNECTED ) {
               param_ = param;
            } else if( type == S::CITY ) {
               param_ = 1;
            } else if( type == S::CHESS ) {
               param_ = 0;
            } else if( type == S::CONNECTED_4 ) {
               param_ = 1;
            } else if( type == S::CONNECTED_8 ) {
               param_ = 2;
            } else if( type == S::CONNECTED_6 ) {
               param_ = 1;
            } else if( type == S::CONNECTED_18 ) {
               param_ = 2;
            } else if( type == S::CONNECTED_28 ) {
               param_ = 3;
            } else {
               DIP_THROW_INVALID_FLAG( type );
            }
         }
         SetPixelSize( pixelSize );
      }

      /// \brief An image implicitly converts to a metric.
      ///
      /// The image's grey values are the metric distances. The image must have an odd size along each dimension,
      /// and be scalar and real-valued. The pixel in the middle of the image is the origin, and must have a
      /// value of 0.
      ///
      /// For example, this 3 by 3 image:
      ///
      /// ```text
      /// +---+---+---+
      /// | 0 | 2 | 0 |
      /// +---+---+---+
      /// | 1 | 0 | 1 |
      /// +---+---+---+
      /// | 0 | 2 | 0 |
      /// +---+---+---+
      /// ```
      ///
      /// is equivalent to
      ///
      /// ```cpp
      /// dip::Metric( "city", 0, dip::PixelSize{ 1, 2 } )
      /// ```
      ///
      /// If the image has a pixel size set, it is ignored. The `SetPixelSize` method has no effect on a `Metric`
      /// defined in this way.
      Metric( dip::Image const& image ) : type_( TypeCode::IMAGE ), image_( image.QuickCopy() ) {
         DIP_THROW_IF( !image_.IsForged(), E::IMAGE_NOT_FORGED );
         DIP_THROW_IF( !image_.IsScalar(), E::IMAGE_NOT_SCALAR );
         DIP_THROW_IF( image_.DataType().IsComplex(), E::DATA_TYPE_NOT_SUPPORTED );
      }

      /// \brief Retrieve the type string.
      TypeCode Type() const { return type_; }

      /// \brief Retrieve the parameter.
      dip::uint Param() const { return param_; }

      /// \brief Retrieve the image.
      dip::Image const& Image() const { return image_; }

      /// \brief Retrieve the pixel size array. Note that this could be an empty array, or have any number of elements.
      FloatArray const& PixelSize() const { return pixelSize_; }

      /// \brief Returns true if the pixel size array is set (a non-empty array).
      bool HasPixelSize() const { return !pixelSize_.empty(); }

      /// \brief Sets the pixel size associated to the `Metric`. Will overwrite an earlier defined pixel size.
      /// Note that when the `Metric` is defined by an image, the pixel size is ignored.
      void SetPixelSize( dip::PixelSize const& pixelSize ) {
         if( pixelSize.IsDefined() ) {
            pixelSize_.resize( pixelSize.Size() );
            auto pxsz = pixelSize[ 0 ];
            Units units = pxsz.units;
            pixelSize_[ 0 ] = pxsz.magnitude;
            for( dip::uint ii = 1; ii < pixelSize.Size(); ++ii ) {
               pxsz = pixelSize[ ii ];
               DIP_THROW_IF( pxsz.units != units, "The pixel size has different units along different dimensions" );
               pixelSize_[ ii ] = pxsz.magnitude;
            }
         }
      }

   private:
      TypeCode type_;
      dip::uint param_;
      dip::Image image_;
      FloatArray pixelSize_;
};


/// \brief Defines the neighborhood of a pixel as a set of coordinates, with optionally their distance.
///
/// An object of this class lists all neighbors in some neighborhood of a pixel, and is useful in
/// dimensionality-agnostic algorithms that need direct access to each neighbor. The neighborhood
/// can be specified as a connectivity (as in 4-connected, 26-connected, etc., except that we use
/// an integer in a way that the concept extends readily to any dimensionality, see \ref connectivity).
/// Alternatively, the neighborhood can be created as used in chamfer distance computation, where
/// a larger neighborhood increases the accuracy of the computed distances.
///
/// If given a pixel size, the neighborhood list contains the magnitude of the physical distances
/// to each neighbor. Otherwise, a default unit distance is substituted.
///
/// See dip::Kernel, dip::PixelTable, dip::Metric
class DIP_NO_EXPORT NeighborList {
   private:
      struct Neighbor {
         IntegerArray coords;
         dfloat distance;
      };
      using NeighborListData = std::vector< Neighbor >;
      using NeighborListIterator = NeighborListData::const_iterator;

   public:

      /// \brief Iterates over the neighbors in the `NeighborList`.
      class Iterator {
         public:
            /// Iterator category
            using iterator_category = std::forward_iterator_tag;
            /// The type that the iterator points at
            using value_type = dfloat;
            /// The type you get when you dereference
            using reference = value_type const&;
            /// Default constructible, yields an invalid iterator.
            Iterator() = default;
            /// Swap
            void swap( Iterator& other ) {
               using std::swap;
               swap( it_, other.it_ );
            }
            /// Dereference, yields the distance to the neighbor
            reference operator*() const { return it_->distance; }
            /// Get the coordinates for the current neighbor
            IntegerArray const& Coordinates() const { return it_->coords; }
            /// Pre-increment
            Iterator& operator++() {
               ++it_;
               return *this;
            }
            /// Post-increment
            Iterator operator++( int ) {
               Iterator tmp( *this );
               ++it_;
               return tmp;
            }
            /// Equality comparison
            bool operator==( Iterator const& other ) const { return it_ == other.it_; }
            /// Inequality comparison
            bool operator!=( Iterator const& other ) const { return it_ != other.it_; }
            /// Returns true if the neighbor pointed to is within the image
            bool IsInImage( UnsignedArray const& coords, UnsignedArray const& imsz ) const {
               return NeighborList::IsInImage( coords, it_->coords, imsz );
            }
         private:
            NeighborListIterator it_;
            friend class NeighborList;
            Iterator( NeighborListIterator const& it ) : it_( it ) {}
      };

      /// \brief Creates a `NeighborList` given the image dimensionality and a \ref dip::Metric.
      NeighborList( Metric const& metric, dip::uint dimensionality ) {
         if( metric.Type() == Metric::TypeCode::IMAGE ) {
            ConstructImage( dimensionality, metric.Image() );
         } else if( metric.Type() == Metric::TypeCode::CHAMFER ) {
            ConstructChamfer( dimensionality, metric.Param(), metric.PixelSize() );
         } else { // metric.Type() == Metric::TypeCode::CONNECTED
            ConstructConnectivity( dimensionality, metric.Param(), metric.PixelSize() );
         }
      }

      /// \brief Returns an array with offsets corresponding to each of the neighbors in the list, given an
      /// image's strides array.
      IntegerArray ComputeOffsets( IntegerArray const& strides ) const {
         dip::uint ndims = strides.size();
         DIP_THROW_IF( ndims != Dimensionality(), E::ARRAY_SIZES_DONT_MATCH );
         IntegerArray out( neighbors_.size() );
         for( dip::uint jj = 0; jj < neighbors_.size(); ++jj ) {
            auto const& coords = neighbors_[ jj ].coords;
            dip::sint offset = 0;
            for( dip::uint ii = 0; ii < ndims; ++ii ) {
               offset += coords[ ii ] * strides[ ii ];
            }
            out[ jj ] = offset;
         }
         return out;
      }

      /// \brief Returns an array with the distances to each of the neighbors in the list.
      template< typename T >
      std::vector< T > CopyDistances() const {
         dip::uint N = neighbors_.size();
         std::vector< T > out( N );
         for( dip::uint ii = 0; ii < N; ++ii ) {
            out[ ii ] = static_cast< T >( neighbors_[ ii ].distance );
         }
         return out;
      }

      /// \brief Returns an array that is true for those neighbors that would be processed earlier
      /// if processing as `ImageIterator` and the like would. `procDim` must be the iterator's processing dimension.
      DIP_EXPORT BooleanArray FindBackward( dip::uint procDim = 0 ) const;

      /// \brief Returns an array that is true for those neighbors that would be processed later
      /// if processing as `ImageIterator` and the like would. `procDim` must be the iterator's processing dimension.
      DIP_EXPORT BooleanArray FindForward( dip::uint procDim = 0 ) const;

      /// \brief Returns a new `NeighborList` object containing only those neighbors that would be processed earlier
      /// if processing as `ImageIterator` and the like would. `procDim` must be the iterator's processing dimension.
      DIP_EXPORT NeighborList SelectBackward( dip::uint procDim = 0 ) const;

      /// \brief Returns a new `NeighborList` object containing only those neighbors that would be processed later
      /// if processing as `ImageIterator` and the like would. `procDim` must be the iterator's processing dimension.
      DIP_EXPORT NeighborList SelectForward( dip::uint procDim = 0 ) const;

      /// \brief Returns the number of neighbors.
      dip::uint Size() const {
         return neighbors_.size();
      }

      /// \brief Returns the neighborhood dimensionality
      dip::uint Dimensionality() const {
         DIP_ASSERT( !neighbors_.empty() );
         return neighbors_[ 0 ].coords.size();
      }

      /// \brief Returns the number of pixels, along each dimension, that the neighborhood extends outside of its
      /// central pixel.
      UnsignedArray Border() const {
         dip::uint ndims = Dimensionality();
         UnsignedArray border( ndims, 0 );
         for( auto const& neighbor : neighbors_ ) {
            auto const& coords = neighbor.coords;
            for( dip::uint ii = 0; ii < ndims; ++ii ) {
               border[ ii ] = std::max( border[ ii ], static_cast< dip::uint >( std::abs( coords[ ii ] )));
            }
         }
         return border;
      }

      /// \brief A forward iterator to the first neighbor
      Iterator begin() const {
         return Iterator{ neighbors_.begin() };
      }

      /// \brief A forward iterator to one past the last neighbor
      Iterator end() const {
         return Iterator{ neighbors_.end() };
      }

      /// \brief Retrieve neighbor coordinates by index
      IntegerArray const& Coordinates( dip::uint index ) const {
         return neighbors_[ index ].coords;
      }

      /// \brief Retrieve neighbor distance by index
      dfloat Distance( dip::uint index ) const {
         return neighbors_[ index ].distance;
      }

      /// \brief Returns true if the neighbor by index is within the image
      bool IsInImage( dip::uint index, UnsignedArray const& coords, UnsignedArray const& imsz ) const {
         auto neighbor_coords = Coordinates( index );
         return IsInImage( coords, neighbor_coords, imsz );
      }

   private:
      NeighborListData neighbors_;

      NeighborList() = default; // Creating a default-initialized object only allowed by class methods.

      DIP_EXPORT void ConstructConnectivity( dip::uint dimensionality, dip::uint connectivity, FloatArray pixelSize );
      DIP_EXPORT void ConstructChamfer( dip::uint dimensionality, dip::uint maxDistance, FloatArray pixelSize );
      DIP_EXPORT void ConstructImage( dip::uint dimensionality, Image const& c_metric );

      static bool IsInImage( UnsignedArray const& coords, IntegerArray neighbor_coords, UnsignedArray const& imsz ) {
         for( dip::uint ii = 0; ii < neighbor_coords.size(); ii++ ) {
            // We're assuming coords is very small w.r.t. the image size.
            // Unsigned addition of uint + {..,-1,0,1,..}, works just fine: 0+(-1), yields a very large value.
            dip::uint pos = coords[ ii ] + static_cast< dip::uint >( neighbor_coords[ ii ] );
            if( pos >= imsz[ ii ] ) {
               return false;
            }
         }
         return true;
      }
};

inline void swap( NeighborList::Iterator& v1, NeighborList::Iterator& v2 ) {
   v1.swap( v2 );
}

/// \endgroup

} // namespace dip

#endif // DIP_NEIGHBORLIST_H
