# Supplementary material for: Open-3DSIM: an open-source three-dimensional structured illumination microscopy reconstruction platform
Source: Nat Methods. 2023 Jul 20;20(8):1183–6. doi: 10.1038/s41592-023-01958-0 (PMC10406603; doi:10.1038/s41592-023-01958-0)
Supplement: Supplementary file 4 — This includes three platforms of Open-3DSIM. [file 41592_2023_1958_MOESM4_ESM.zip › Supplementary Software/Open_3DSIM_MATLAB_v2.1/lib/diplib/include/diplib/overload.h]

/*
 * (c)2014-2017, Cris Luengo.
 * Based on original DIPlib code: (c)1995-2014, Delft University of Technology.
 *
 * Licensed under the Apache License, Version 2.0 (the "License");
 * you may not use this file except in compliance with the License.
 * You may obtain a copy of the License at
 *
 *    http://www.apache.org/licenses/LICENSE-2.0
 *
 * Unless required by applicable law or agreed to in writing, software
 * distributed under the License is distributed on an "AS IS" BASIS,
 * WITHOUT WARRANTIES OR CONDITIONS OF ANY KIND, either express or implied.
 * See the License for the specific language governing permissions and
 * limitations under the License.
 */

#ifndef DIP_OVERLOAD_H
#define DIP_OVERLOAD_H

/// \file
/// \brief Help with instantiating function templates for different pixel data types.
/// See \ref overload.


/// \group overload Overloading
/// \ingroup infrastructure
/// \brief Help with instantiating function templates and class templates for different pixel data types.
///
/// These preprocessor macros insert a block of code that
/// calls or retrieves a function pointer to the right instance of a
/// template, according to a \ref dip::DataType argument (or create an object of
/// a template class). For example, the code
///
/// ```cpp
/// DIP_OVL_CALL_ALL( myFunc, ( param1, param2 ), datatype );
/// ```
///
/// causes a call to `myFunc( param1, param2 )`, where `myFunc` is
/// a function template. The template will be specialized to
/// whichever value the variable `datatype` has at run time. The
/// compiler generates instances of your template for all possible
/// values of `datatype`. If you want to restrict the allowed data
/// types, use a macro ending in other than `_ALL`. For example, the
/// macro `DIP_OVL_CALL_REAL` only allows integer and floating point
/// data types (not binary nor complex types).
///
/// Note that the function parameters are the same for all instances
/// of the template function; the template parameter is not used in the
/// function's parameter list. This is the only way that generic code
/// (i.e. code that works with pixels of any data type) can work.
/// You can think of `param1` above being of type `void*` or \ref dip::Image,
/// for example.
///
/// !!! attention
///     Note the parenthesis around the function parameters in the macro call above!
///
/// `DIP_OVL_NEW_ALL` and friends work similarly, but create a new object
/// of a template class with operator `new`. For such an assignment to work,
/// the template class must have a base class that is not a template, and
/// the object must be referred to through a pointer to its base class. The
/// result of `new` is cast to the declaration type of the variable being
/// assigned to, so that one can assign e.g. into a `std::unique_ptr`.
///
/// There are four groups of macros defined in `diplib/overload.h`:
///
/// - `DIP_OVL_CALL_xxx` calls a function, discarding any return value.
/// - `DIP_OVL_CALL_ASSIGN_xxx` calls a function, assigning the return
///   value in a variable.
/// - `DIP_OVL_ASSIGN_xxx` assigns a function pointer to a variable, without
///   calling the function.
/// - `DIP_OVL_NEW_xxx` allocates an object of a templated class, assigns
///   to pointer to a variable.
///
/// Each of the four groups of macros exist in the following flavors:
///
/// Macro name `xxx` | Corresponding \ref dip::DataType::Classes value
/// ---------------- | ---------------------------------------------
/// `BIN`            | \ref dip::DataType::Class_Binary
/// `UINT`           | \ref dip::DataType::Class_UInt
/// `SINT`           | \ref dip::DataType::Class_SInt
/// `INTEGER`        | \ref dip::DataType::Class_Integer
/// `INT_OR_BIN`     | \ref dip::DataType::Class_IntOrBin
/// `FLOAT`          | \ref dip::DataType::Class_Float
/// `COMPLEX`        | \ref dip::DataType::Class_Complex
/// `FLEX`           | \ref dip::DataType::Class_Flex
/// `FLEXBIN`        | \ref dip::DataType::Class_FlexBin
/// `UNSIGNED`       | \ref dip::DataType::Class_Unsigned
/// `SIGNED`         | \ref dip::DataType::Class_Signed
/// `REAL`           | \ref dip::DataType::Class_Real
/// `SIGNEDREAL`     | \ref dip::DataType::Class_SignedReal
/// `NONBINARY`      | \ref dip::DataType::Class_NonBinary
/// `NONCOMPLEX`     | \ref dip::DataType::Class_NonComplex
/// `ALL`            | \ref dip::DataType::Class_All
/// \addtogroup


#define DIP_OVL_IMPL_HEAD( dtype ) \
   do { switch( dtype ) {

#define DIP_OVL_IMPL_FOOT \
   default: DIP_THROW( dip::E::DATA_TYPE_NOT_SUPPORTED ); \
}} while( false )

#define DIP_OVL_IMPL_BIN( assign_name, paramlist ) \
   case dip::DT_BIN      : assign_name< dip::bin >paramlist     ; break;

#define DIP_OVL_IMPL_UINT( assign_name, paramlist ) \
   case dip::DT_UINT8    : assign_name< dip::uint8 >paramlist   ; break; \
   case dip::DT_UINT16   : assign_name< dip::uint16 >paramlist  ; break; \
   case dip::DT_UINT32   : assign_name< dip::uint32 >paramlist  ; break; \
   case dip::DT_UINT64   : assign_name< dip::uint64 >paramlist  ; break;

#define DIP_OVL_IMPL_SINT( assign_name, paramlist ) \
   case dip::DT_SINT8    : assign_name< dip::sint8 >paramlist   ; break; \
   case dip::DT_SINT16   : assign_name< dip::sint16 >paramlist  ; break; \
   case dip::DT_SINT32   : assign_name< dip::sint32 >paramlist  ; break; \
   case dip::DT_SINT64   : assign_name< dip::sint64 >paramlist  ; break;

#define DIP_OVL_IMPL_FLOAT( assign_name, paramlist ) \
   case dip::DT_SFLOAT   : assign_name< dip::sfloat >paramlist  ; break; \
   case dip::DT_DFLOAT   : assign_name< dip::dfloat >paramlist  ; break;

#define DIP_OVL_IMPL_COMPLEX( assign_name, paramlist ) \
   case dip::DT_SCOMPLEX : assign_name< dip::scomplex >paramlist; break; \
   case dip::DT_DCOMPLEX : assign_name< dip::dcomplex >paramlist; break;

#define DIP_OVL_IMPL_INTEGER( assign_name, paramlist ) \
   DIP_OVL_IMPL_UINT( assign_name, paramlist ) \
   DIP_OVL_IMPL_SINT( assign_name, paramlist )

#define DIP_OVL_IMPL_INT_OR_BIN( assign_name, paramlist ) \
   DIP_OVL_IMPL_BIN( assign_name, paramlist ) \
   DIP_OVL_IMPL_INTEGER( assign_name, paramlist )

#define DIP_OVL_IMPL_UNSIGNED( assign_name, paramlist ) \
   DIP_OVL_IMPL_BIN( assign_name, paramlist ) \
   DIP_OVL_IMPL_UINT( assign_name, paramlist )

#define DIP_OVL_IMPL_SIGNED( assign_name, paramlist ) \
   DIP_OVL_IMPL_SINT( assign_name, paramlist ) \
   DIP_OVL_IMPL_FLOAT( assign_name, paramlist ) \
   DIP_OVL_IMPL_COMPLEX( assign_name, paramlist )

#define DIP_OVL_IMPL_REAL( assign_name, paramlist ) \
   DIP_OVL_IMPL_INTEGER( assign_name, paramlist ) \
   DIP_OVL_IMPL_FLOAT( assign_name, paramlist )

#define DIP_OVL_IMPL_SIGNEDREAL( assign_name, paramlist ) \
   DIP_OVL_IMPL_SINT( assign_name, paramlist ) \
   DIP_OVL_IMPL_FLOAT( assign_name, paramlist )

#define DIP_OVL_IMPL_NONCOMPLEX( assign_name, paramlist ) \
   DIP_OVL_IMPL_BIN( assign_name, paramlist ) \
   DIP_OVL_IMPL_REAL( assign_name, paramlist )

#define DIP_OVL_IMPL_FLEX( assign_name, paramlist ) \
   DIP_OVL_IMPL_FLOAT( assign_name, paramlist ) \
   DIP_OVL_IMPL_COMPLEX( assign_name, paramlist )

#define DIP_OVL_IMPL_FLEXBIN( assign_name, paramlist ) \
   DIP_OVL_IMPL_BIN( assign_name, paramlist ) \
   DIP_OVL_IMPL_FLEX( assign_name, paramlist )

#define DIP_OVL_IMPL_NONBINARY( assign_name, paramlist ) \
   DIP_OVL_IMPL_REAL( assign_name, paramlist ) \
   DIP_OVL_IMPL_COMPLEX( assign_name, paramlist )

#define DIP_OVL_IMPL_ALL( assign_name, paramlist ) \
   DIP_OVL_IMPL_BIN( assign_name, paramlist ) \
   DIP_OVL_IMPL_NONBINARY( assign_name, paramlist )

//
// DIP_OVL_CALL_xxx
//

/// \macro DIP_OVL_CALL_BINARY(fname, paramlist, dtype)
/// \brief Calls the overloaded function for the binary type.
#define DIP_OVL_CALL_BINARY( fname, paramlist, dtype ) \
   DIP_OVL_IMPL_HEAD( dtype ) \
   DIP_OVL_IMPL_BIN( fname, paramlist ) \
   DIP_OVL_IMPL_FOOT

/// \macro DIP_OVL_CALL_UINT(fname, paramlist, dtype)
/// \brief Calls the overloaded function for all unsigned integer types.
#define DIP_OVL_CALL_UINT( fname, paramlist, dtype ) \
   DIP_OVL_IMPL_HEAD( dtype ) \
   DIP_OVL_IMPL_UINT( fname, paramlist ) \
   DIP_OVL_IMPL_FOOT

/// \macro DIP_OVL_CALL_SINT(fname, paramlist, dtype)
/// \brief Calls the overloaded function for all signed integer types.
#define DIP_OVL_CALL_SINT( fname, paramlist, dtype ) \
   DIP_OVL_IMPL_HEAD( dtype ) \
   DIP_OVL_IMPL_SINT( fname, paramlist ) \
   DIP_OVL_IMPL_FOOT

/// \macro DIP_OVL_CALL_FLOAT(fname, paramlist, dtype)
/// \brief Calls the overloaded function for all float types.
#define DIP_OVL_CALL_FLOAT( fname, paramlist, dtype ) \
   DIP_OVL_IMPL_HEAD( dtype ) \
   DIP_OVL_IMPL_FLOAT( fname, paramlist ) \
   DIP_OVL_IMPL_FOOT

/// \macro DIP_OVL_CALL_COMPLEX(fname, paramlist, dtype)
/// \brief Calls the overloaded function for all complex types.
#define DIP_OVL_CALL_COMPLEX( fname, paramlist, dtype ) \
   DIP_OVL_IMPL_HEAD( dtype ) \
   DIP_OVL_IMPL_COMPLEX( fname, paramlist ) \
   DIP_OVL_IMPL_FOOT

/// \macro DIP_OVL_CALL_INTEGER(fname, paramlist, dtype)
/// \brief Calls the overloaded function for all integer types.
#define DIP_OVL_CALL_INTEGER( fname, paramlist, dtype ) \
   DIP_OVL_IMPL_HEAD( dtype ) \
   DIP_OVL_IMPL_INTEGER( fname, paramlist ) \
   DIP_OVL_IMPL_FOOT

/// \macro DIP_OVL_CALL_INT_OR_BIN(fname, paramlist, dtype)
/// \brief Calls the overloaded function for all integer and binary types.
#define DIP_OVL_CALL_INT_OR_BIN( fname, paramlist, dtype ) \
   DIP_OVL_IMPL_HEAD( dtype ) \
   DIP_OVL_IMPL_INT_OR_BIN( fname, paramlist ) \
   DIP_OVL_IMPL_FOOT

/// \macro DIP_OVL_CALL_UNSIGNED(fname, paramlist, dtype)
/// \brief Calls the overloaded function for all unsigned types.
#define DIP_OVL_CALL_UNSIGNED( fname, paramlist, dtype ) \
   DIP_OVL_IMPL_HEAD( dtype ) \
   DIP_OVL_IMPL_UNSIGNED( fname, paramlist ) \
   DIP_OVL_IMPL_FOOT

/// \macro DIP_OVL_CALL_SIGNED(fname, paramlist, dtype)
/// \brief Calls the overloaded function for all signed (integer + float + complex) types.
#define DIP_OVL_CALL_SIGNED( fname, paramlist, dtype ) \
   DIP_OVL_IMPL_HEAD( dtype ) \
   DIP_OVL_IMPL_SIGNED( fname, paramlist ) \
   DIP_OVL_IMPL_FOOT

/// \macro DIP_OVL_CALL_REAL(fname, paramlist, dtype)
/// \brief Calls the overloaded function for all real (integer + float) types.
#define DIP_OVL_CALL_REAL( fname, paramlist, dtype ) \
   DIP_OVL_IMPL_HEAD( dtype ) \
   DIP_OVL_IMPL_REAL( fname, paramlist ) \
   DIP_OVL_IMPL_FOOT

/// \macro DIP_OVL_CALL_SIGNEDREAL(fname, paramlist, dtype)
/// \brief Calls the overloaded function for all signed real (integer + float) types.
#define DIP_OVL_CALL_SIGNEDREAL( fname, paramlist, dtype ) \
   DIP_OVL_IMPL_HEAD( dtype ) \
   DIP_OVL_IMPL_SIGNEDREAL( fname, paramlist ) \
   DIP_OVL_IMPL_FOOT

/// \macro DIP_OVL_CALL_NONCOMPLEX(fname, paramlist, dtype)
/// \brief Calls the overloaded function for all non-complex types.
#define DIP_OVL_CALL_NONCOMPLEX( fname, paramlist, dtype ) \
   DIP_OVL_IMPL_HEAD( dtype ) \
   DIP_OVL_IMPL_NONCOMPLEX( fname, paramlist ) \
   DIP_OVL_IMPL_FOOT

/// \macro DIP_OVL_CALL_FLEX(fname, paramlist, dtype)
/// \brief Calls the overloaded function for all floating-point and complex types.
#define DIP_OVL_CALL_FLEX( fname, paramlist, dtype ) \
   DIP_OVL_IMPL_HEAD( dtype ) \
   DIP_OVL_IMPL_FLEX( fname, paramlist ) \
   DIP_OVL_IMPL_FOOT

/// \macro DIP_OVL_CALL_FLEXBIN(fname, paramlist, dtype)
/// \brief Calls the overloaded function for all floating-point, complex and binary types.
#define DIP_OVL_CALL_FLEXBIN( fname, paramlist, dtype ) \
   DIP_OVL_IMPL_HEAD( dtype ) \
   DIP_OVL_IMPL_FLEXBIN( fname, paramlist ) \
   DIP_OVL_IMPL_FOOT

/// \macro DIP_OVL_CALL_NONBINARY(fname, paramlist, dtype)
/// \brief Calls the overloaded function for all types but binary.
#define DIP_OVL_CALL_NONBINARY( fname, paramlist, dtype ) \
   DIP_OVL_IMPL_HEAD( dtype ) \
   DIP_OVL_IMPL_NONBINARY( fname, paramlist ) \
   DIP_OVL_IMPL_FOOT

/// \macro DIP_OVL_CALL_ALL(fname, paramlist, dtype)
/// \brief Calls the overloaded function for all types.
#define DIP_OVL_CALL_ALL( fname, paramlist, dtype ) \
   DIP_OVL_IMPL_HEAD( dtype ) \
   DIP_OVL_IMPL_ALL( fname, paramlist ) \
   DIP_OVL_IMPL_FOOT

//
// DIP_OVL_CALL_ASSIGN_xxx
//

/// \macro DIP_OVL_CALL_ASSIGN_BINARY(x, fname, paramlist, dtype)
/// \brief Calls the overloaded function for the binary type, and assigns the output value to variable `x`.
#define DIP_OVL_CALL_ASSIGN_BINARY( x, fname, paramlist, dtype ) \
   DIP_OVL_IMPL_HEAD( dtype ) \
   DIP_OVL_IMPL_BIN( x = fname, paramlist ) \
   DIP_OVL_IMPL_FOOT

/// \macro DIP_OVL_CALL_ASSIGN_UINT(x, fname, paramlist, dtype)
/// \brief Calls the overloaded function for all unsigned integer types, and assigns the output value to variable `x`.
#define DIP_OVL_CALL_ASSIGN_UINT( x, fname, paramlist, dtype ) \
   DIP_OVL_IMPL_HEAD( dtype ) \
   DIP_OVL_IMPL_UINT( x = fname, paramlist ) \
   DIP_OVL_IMPL_FOOT

/// \macro DIP_OVL_CALL_ASSIGN_SINT(x, fname, paramlist, dtype)
/// \brief Calls the overloaded function for all signed integer types, and assigns the output value to variable `x`.
#define DIP_OVL_CALL_ASSIGN_SINT( x, fname, paramlist, dtype ) \
   DIP_OVL_IMPL_HEAD( dtype ) \
   DIP_OVL_IMPL_SINT( x = fname, paramlist ) \
   DIP_OVL_IMPL_FOOT

/// \macro DIP_OVL_CALL_ASSIGN_FLOAT(x, fname, paramlist, dtype)
/// \brief Calls the overloaded function for all float types, and assigns the output value to variable `x`.
#define DIP_OVL_CALL_ASSIGN_FLOAT( x, fname, paramlist, dtype ) \
   DIP_OVL_IMPL_HEAD( dtype ) \
   DIP_OVL_IMPL_FLOAT( x = fname, paramlist ) \
   DIP_OVL_IMPL_FOOT

/// \macro DIP_OVL_CALL_ASSIGN_COMPLEX(x, fname, paramlist, dtype)
/// \brief Calls the overloaded function for all complex types, and assigns the output value to variable `x`.
#define DIP_OVL_CALL_ASSIGN_COMPLEX( x, fname, paramlist, dtype ) \
   DIP_OVL_IMPL_HEAD( dtype ) \
   DIP_OVL_IMPL_COMPLEX( x = fname, paramlist ) \
   DIP_OVL_IMPL_FOOT

/// \macro DIP_OVL_CALL_ASSIGN_INTEGER(x, fname, paramlist, dtype)
/// \brief Calls the overloaded function for all integer types, and assigns the output value to variable `x`.
#define DIP_OVL_CALL_ASSIGN_INTEGER( x, fname, paramlist, dtype ) \
   DIP_OVL_IMPL_HEAD( dtype ) \
   DIP_OVL_IMPL_INTEGER( x = fname, paramlist ) \
   DIP_OVL_IMPL_FOOT

/// \macro DIP_OVL_CALL_ASSIGN_INT_OR_BIN(x, fname, paramlist, dtype)
/// \brief Calls the overloaded function for all integer and binary types, and assigns the output value to variable `x`.
#define DIP_OVL_CALL_ASSIGN_INT_OR_BIN( x, fname, paramlist, dtype ) \
   DIP_OVL_IMPL_HEAD( dtype ) \
   DIP_OVL_IMPL_INT_OR_BIN( x = fname, paramlist ) \
   DIP_OVL_IMPL_FOOT

/// \macro DIP_OVL_CALL_ASSIGN_UNSIGNED(x, fname, paramlist, dtype)
/// \brief Calls the overloaded function function for all unsigned types, and assigns the output value to variable `x`.
#define DIP_OVL_CALL_ASSIGN_UNSIGNED( x, fname, paramlist, dtype ) \
   DIP_OVL_IMPL_HEAD( dtype ) \
   DIP_OVL_IMPL_UNSIGNED( x = fname, paramlist ) \
   DIP_OVL_IMPL_FOOT

/// \macro DIP_OVL_CALL_ASSIGN_SIGNED(x, fname, paramlist, dtype)
/// \brief Calls the overloaded function for all signed (integer + float + complex) types, and assigns the output value to variable `x`.
#define DIP_OVL_CALL_ASSIGN_SIGNED( x, fname, paramlist, dtype ) \
   DIP_OVL_IMPL_HEAD( dtype ) \
   DIP_OVL_IMPL_SIGNED( x = fname, paramlist ) \
   DIP_OVL_IMPL_FOOT

/// \macro DIP_OVL_CALL_ASSIGN_REAL(x, fname, paramlist, dtype)
/// \brief Calls the overloaded function for all real (integer + float) types, and assigns the output value to variable `x`.
#define DIP_OVL_CALL_ASSIGN_REAL( x, fname, paramlist, dtype ) \
   DIP_OVL_IMPL_HEAD( dtype ) \
   DIP_OVL_IMPL_REAL( x = fname, paramlist ) \
   DIP_OVL_IMPL_FOOT

/// \macro DIP_OVL_CALL_ASSIGN_SIGNEDREAL(x, fname, paramlist, dtype)
/// \brief Calls the overloaded function for all signed real (integer + float) types, and assigns the output value to variable `x`.
#define DIP_OVL_CALL_ASSIGN_SIGNEDREAL( x, fname, paramlist, dtype ) \
   DIP_OVL_IMPL_HEAD( dtype ) \
   DIP_OVL_IMPL_SIGNEDREAL( x = fname, paramlist ) \
   DIP_OVL_IMPL_FOOT

/// \macro DIP_OVL_CALL_ASSIGN_NONCOMPLEX(x, fname, paramlist, dtype)
/// \brief Calls the overloaded function for all non-complex types, and assigns the output value to variable `x`.
#define DIP_OVL_CALL_ASSIGN_NONCOMPLEX( x, fname, paramlist, dtype ) \
   DIP_OVL_IMPL_HEAD( dtype ) \
   DIP_OVL_IMPL_NONCOMPLEX( x = fname, paramlist ) \
   DIP_OVL_IMPL_FOOT

/// \macro DIP_OVL_CALL_ASSIGN_FLEX(x, fname, paramlist, dtype)
/// \brief Calls the overloaded function for all floating-point and complex types, and assigns the output value to variable `x`.
#define DIP_OVL_CALL_ASSIGN_FLEX( x, fname, paramlist, dtype ) \
   DIP_OVL_IMPL_HEAD( dtype ) \
   DIP_OVL_IMPL_FLEX( x = fname, paramlist ) \
   DIP_OVL_IMPL_FOOT

/// \macro DIP_OVL_CALL_ASSIGN_FLEXBIN(x, fname, paramlist, dtype)
/// \brief Calls the overloaded function for all floating-point, complex and binary types, and assigns the output value to variable `x`.
#define DIP_OVL_CALL_ASSIGN_FLEXBIN( x, fname, paramlist, dtype ) \
   DIP_OVL_IMPL_HEAD( dtype ) \
   DIP_OVL_IMPL_FLEXBIN( x = fname, paramlist ) \
   DIP_OVL_IMPL_FOOT

/// \macro DIP_OVL_CALL_ASSIGN_NONBINARY(x, fname, paramlist, dtype)
/// \brief Calls the overloaded function for all types but binary, and assigns the output value to variable `x`.
#define DIP_OVL_CALL_ASSIGN_NONBINARY( x, fname, paramlist, dtype ) \
   DIP_OVL_IMPL_HEAD( dtype ) \
   DIP_OVL_IMPL_NONBINARY( x = fname, paramlist ) \
   DIP_OVL_IMPL_FOOT

/// \macro DIP_OVL_CALL_ASSIGN_ALL(x, fname, paramlist, dtype)
/// \brief Calls the overloaded function for all types, and assigns the output value to variable `x`.
#define DIP_OVL_CALL_ASSIGN_ALL( x, fname, paramlist, dtype ) \
   DIP_OVL_IMPL_HEAD( dtype ) \
   DIP_OVL_IMPL_ALL( x = fname, paramlist ) \
   DIP_OVL_IMPL_FOOT

//
// DIP_OVL_ASSIGN_xxx
//

/// \macro DIP_OVL_ASSIGN_BINARY(f, fname, dtype)
/// \brief Assigns a pointer to the overloaded function for the binary type to the variable `f`.
#define DIP_OVL_ASSIGN_BINARY( f, fname, dtype ) \
   DIP_OVL_IMPL_HEAD( dtype ) \
   DIP_OVL_IMPL_BIN( f = fname, ) \
   DIP_OVL_IMPL_FOOT

/// \macro DIP_OVL_ASSIGN_UINT(f, fname, dtype)
/// \brief Assigns a pointer to the overloaded function for all unsigned integer types to the variable `f`.
#define DIP_OVL_ASSIGN_UINT( f, fname, dtype ) \
   DIP_OVL_IMPL_HEAD( dtype ) \
   DIP_OVL_IMPL_UINT( f = fname, ) \
   DIP_OVL_IMPL_FOOT

/// \macro DIP_OVL_ASSIGN_SINT(f, fname, dtype)
/// \brief Assigns a pointer to the overloaded function for all signed integer types to the variable `f`.
#define DIP_OVL_ASSIGN_SINT( f, fname, dtype ) \
   DIP_OVL_IMPL_HEAD( dtype ) \
   DIP_OVL_IMPL_SINT( f = fname, ) \
   DIP_OVL_IMPL_FOOT

/// \macro DIP_OVL_ASSIGN_FLOAT(f, fname, dtype)
/// \brief Assigns a pointer to the overloaded function for all float types to the variable `f`.
#define DIP_OVL_ASSIGN_FLOAT( f, fname, dtype ) \
   DIP_OVL_IMPL_HEAD( dtype ) \
   DIP_OVL_IMPL_FLOAT( f = fname, ) \
   DIP_OVL_IMPL_FOOT

/// \macro DIP_OVL_ASSIGN_COMPLEX(f, fname, dtype)
/// \brief Assigns a pointer to the overloaded function for all complex types to the variable `f`.
#define DIP_OVL_ASSIGN_COMPLEX( f, fname, dtype ) \
   DIP_OVL_IMPL_HEAD( dtype ) \
   DIP_OVL_IMPL_COMPLEX( f = fname, ) \
   DIP_OVL_IMPL_FOOT

/// \macro DIP_OVL_ASSIGN_INTEGER(f, fname, dtype)
/// \brief Assigns a pointer to the overloaded function for all integer types to the variable `f`.
#define DIP_OVL_ASSIGN_INTEGER( f, fname, dtype ) \
   DIP_OVL_IMPL_HEAD( dtype ) \
   DIP_OVL_IMPL_INTEGER( f = fname, ) \
   DIP_OVL_IMPL_FOOT

/// \macro DIP_OVL_ASSIGN_INT_OR_BIN(f, fname, dtype)
/// \brief Assigns a pointer to the overloaded function for all integer and binary types to the variable `f`.
#define DIP_OVL_ASSIGN_INT_OR_BIN( f, fname, dtype ) \
   DIP_OVL_IMPL_HEAD( dtype ) \
   DIP_OVL_IMPL_INT_OR_BIN( f = fname, ) \
   DIP_OVL_IMPL_FOOT

/// \macro DIP_OVL_ASSIGN_UNSIGNED(f, fname, dtype)
/// \brief Assigns a pointer to the overloaded function for all unsigned types to the variable `f`.
#define DIP_OVL_ASSIGN_UNSIGNED( f, fname, dtype ) \
   DIP_OVL_IMPL_HEAD( dtype ) \
   DIP_OVL_IMPL_UNSIGNED( f = fname, ) \
   DIP_OVL_IMPL_FOOT

/// \macro DIP_OVL_ASSIGN_SIGNED(f, fname, dtype)
/// \brief Assigns a pointer to the overloaded function for all signed (integer + float + complex) types to the variable `f`.
#define DIP_OVL_ASSIGN_SIGNED( f, fname, dtype ) \
   DIP_OVL_IMPL_HEAD( dtype ) \
   DIP_OVL_IMPL_SIGNED( f = fname, ) \
   DIP_OVL_IMPL_FOOT

/// \macro DIP_OVL_ASSIGN_REAL(f, fname, dtype)
/// \brief Assigns a pointer to the overloaded function for all real (integer + float) types to the variable `f`.
#define DIP_OVL_ASSIGN_REAL( f, fname, dtype ) \
   DIP_OVL_IMPL_HEAD( dtype ) \
   DIP_OVL_IMPL_REAL( f = fname, ) \
   DIP_OVL_IMPL_FOOT

/// \macro DIP_OVL_ASSIGN_SIGNEDREAL(f, fname, dtype)
/// \brief Assigns a pointer to the overloaded function for all signed real (integer + float) types to the variable `f`.
#define DIP_OVL_ASSIGN_SIGNEDREAL( f, fname, dtype ) \
   DIP_OVL_IMPL_HEAD( dtype ) \
   DIP_OVL_IMPL_SIGNEDREAL( f = fname, ) \
   DIP_OVL_IMPL_FOOT

/// \macro DIP_OVL_ASSIGN_NONCOMPLEX(f, fname, dtype)
/// \brief Assigns a pointer to the overloaded function for all non-complex types to the variable `f`.
#define DIP_OVL_ASSIGN_NONCOMPLEX( f, fname, dtype ) \
   DIP_OVL_IMPL_HEAD( dtype ) \
   DIP_OVL_IMPL_NONCOMPLEX( f = fname, ) \
   DIP_OVL_IMPL_FOOT

/// \macro DIP_OVL_ASSIGN_FLEX(f, fname, dtype)
/// \brief Assigns a pointer to the overloaded function for all floating-point and complex types to the variable `f`.
#define DIP_OVL_ASSIGN_FLEX( f, fname, dtype ) \
   DIP_OVL_IMPL_HEAD( dtype ) \
   DIP_OVL_IMPL_FLEX( f = fname, ) \
   DIP_OVL_IMPL_FOOT

/// \macro DIP_OVL_ASSIGN_FLEXBIN(f, fname, dtype)
/// \brief Assigns a pointer to the overloaded function for all floating-point, complex and binary types to the variable `f`.
#define DIP_OVL_ASSIGN_FLEXBIN( f, fname, dtype ) \
   DIP_OVL_IMPL_HEAD( dtype ) \
   DIP_OVL_IMPL_FLEXBIN( f = fname, ) \
   DIP_OVL_IMPL_FOOT

/// \macro DIP_OVL_ASSIGN_NONBINARY(f, fname, dtype)
/// \brief Assigns a pointer to the overloaded function for all types but binary to the variable `f`.
#define DIP_OVL_ASSIGN_NONBINARY( f, fname, dtype ) \
   DIP_OVL_IMPL_HEAD( dtype ) \
   DIP_OVL_IMPL_NONBINARY( f = fname, ) \
   DIP_OVL_IMPL_FOOT

/// \macro DIP_OVL_ASSIGN_ALL(f, fname, dtype)
/// \brief Assigns a pointer to the overloaded function for all types to the variable `f`.
#define DIP_OVL_ASSIGN_ALL( f, fname, dtype ) \
   DIP_OVL_IMPL_HEAD( dtype ) \
   DIP_OVL_IMPL_ALL( f = fname, ) \
   DIP_OVL_IMPL_FOOT

//
// DIP_OVL_NEW_xxx
//

/// \macro DIP_OVL_NEW_BINARY(x, cname, paramlist, dtype)
/// \brief Assigns a pointer to the overloaded class for the binary type to the variable `x`.
#define DIP_OVL_NEW_BINARY( x, cname, paramlist, dtype ) \
   DIP_OVL_IMPL_HEAD( dtype ) \
   DIP_OVL_IMPL_BIN( x = ( decltype( x )) new cname, paramlist ) \
   DIP_OVL_IMPL_FOOT

/// \macro DIP_OVL_NEW_UINT(x, cname, paramlist, dtype)
/// \brief Assigns a pointer to the overloaded class for all unsigned integer types to the variable `x`.
#define DIP_OVL_NEW_UINT( x, cname, paramlist, dtype ) \
   DIP_OVL_IMPL_HEAD( dtype ) \
   DIP_OVL_IMPL_UINT( x = ( decltype( x )) new cname, paramlist ) \
   DIP_OVL_IMPL_FOOT

/// \macro DIP_OVL_NEW_SINT(x, cname, paramlist, dtype)
/// \brief Assigns a pointer to the overloaded class for all signed integer types to the variable `x`.
#define DIP_OVL_NEW_SINT( x, cname, paramlist, dtype ) \
   DIP_OVL_IMPL_HEAD( dtype ) \
   DIP_OVL_IMPL_SINT( x = ( decltype( x )) new cname, paramlist ) \
   DIP_OVL_IMPL_FOOT

/// \macro DIP_OVL_NEW_FLOAT(x, cname, paramlist, dtype)
/// \brief Assigns a pointer to the overloaded class for all float types to the variable `x`.
#define DIP_OVL_NEW_FLOAT( x, cname, paramlist, dtype ) \
   DIP_OVL_IMPL_HEAD( dtype ) \
   DIP_OVL_IMPL_FLOAT( x = ( decltype( x )) new cname, paramlist ) \
   DIP_OVL_IMPL_FOOT

/// \macro DIP_OVL_NEW_COMPLEX(x, cname, paramlist, dtype)
/// \brief Assigns a pointer to the overloaded class for all complex types to the variable `x`.
#define DIP_OVL_NEW_COMPLEX( x, cname, paramlist, dtype ) \
   DIP_OVL_IMPL_HEAD( dtype ) \
   DIP_OVL_IMPL_COMPLEX( x = ( decltype( x )) new cname, paramlist ) \
   DIP_OVL_IMPL_FOOT

/// \macro DIP_OVL_NEW_INTEGER(x, cname, paramlist, dtype)
/// \brief Assigns a pointer to the overloaded class for all integer types to the variable `x`.
#define DIP_OVL_NEW_INTEGER( x, cname, paramlist, dtype ) \
   DIP_OVL_IMPL_HEAD( dtype ) \
   DIP_OVL_IMPL_INTEGER( x = ( decltype( x )) new cname, paramlist ) \
   DIP_OVL_IMPL_FOOT

/// \macro DIP_OVL_NEW_INT_OR_BIN(x, cname, paramlist, dtype)
/// \brief Assigns a pointer to the overloaded class for all integer and binary types to the variable `x`.
#define DIP_OVL_NEW_INT_OR_BIN( x, cname, paramlist, dtype ) \
   DIP_OVL_IMPL_HEAD( dtype ) \
   DIP_OVL_IMPL_INT_OR_BIN( x = ( decltype( x )) new cname, paramlist ) \
   DIP_OVL_IMPL_FOOT

/// \macro DIP_OVL_NEW_UNSIGNED(x, cname, paramlist, dtype)
/// \brief Assigns a pointer to the overloaded class for all unsigned types to the variable `x`.
#define DIP_OVL_NEW_UNSIGNED( x, cname, paramlist, dtype ) \
   DIP_OVL_IMPL_HEAD( dtype ) \
   DIP_OVL_IMPL_UNSIGNED( x = ( decltype( x )) new cname, paramlist ) \
   DIP_OVL_IMPL_FOOT

/// \macro DIP_OVL_NEW_SIGNED(x, cname, paramlist, dtype)
/// \brief Assigns a pointer to the overloaded class for all signed (integer + float + complex) types to the variable `x`.
#define DIP_OVL_NEW_SIGNED( x, cname, paramlist, dtype ) \
   DIP_OVL_IMPL_HEAD( dtype ) \
   DIP_OVL_IMPL_SIGNED( x = ( decltype( x )) new cname, paramlist ) \
   DIP_OVL_IMPL_FOOT

/// \macro DIP_OVL_NEW_REAL(x, cname, paramlist, dtype)
/// \brief Assigns a pointer to the overloaded class for all real (integer + float) types to the variable `x`.
#define DIP_OVL_NEW_REAL( x, cname, paramlist, dtype ) \
   DIP_OVL_IMPL_HEAD( dtype ) \
   DIP_OVL_IMPL_REAL( x = ( decltype( x )) new cname, paramlist ) \
   DIP_OVL_IMPL_FOOT

/// \macro DIP_OVL_NEW_SIGNEDREAL(x, cname, paramlist, dtype)
/// \brief Assigns a pointer to the overloaded class for all signed real (integer + float) types to the variable `x`.
#define DIP_OVL_NEW_SIGNEDREAL( x, cname, paramlist, dtype ) \
   DIP_OVL_IMPL_HEAD( dtype ) \
   DIP_OVL_IMPL_SIGNEDREAL( x = ( decltype( x )) new cname, paramlist ) \
   DIP_OVL_IMPL_FOOT

/// \macro DIP_OVL_NEW_NONCOMPLEX(x, cname, paramlist, dtype)
/// \brief Assigns a pointer to the overloaded class for all non-complex types to the variable `x`.
#define DIP_OVL_NEW_NONCOMPLEX( x, cname, paramlist, dtype ) \
   DIP_OVL_IMPL_HEAD( dtype ) \
   DIP_OVL_IMPL_NONCOMPLEX( x = ( decltype( x )) new cname, paramlist ) \
   DIP_OVL_IMPL_FOOT

/// \macro DIP_OVL_NEW_FLEX(x, cname, paramlist, dtype)
/// \brief Assigns a pointer to the overloaded class for all floating-point and complex types to the variable `x`.
#define DIP_OVL_NEW_FLEX( x, cname, paramlist, dtype ) \
   DIP_OVL_IMPL_HEAD( dtype ) \
   DIP_OVL_IMPL_FLEX( x = ( decltype( x )) new cname, paramlist ) \
   DIP_OVL_IMPL_FOOT

/// \macro DIP_OVL_NEW_FLEXBIN(x, cname, paramlist, dtype)
/// \brief Assigns a pointer to the overloaded class for all floating-point, complex and binary types to the variable `x`.
#define DIP_OVL_NEW_FLEXBIN( x, cname, paramlist, dtype ) \
   DIP_OVL_IMPL_HEAD( dtype ) \
   DIP_OVL_IMPL_FLEXBIN( x = ( decltype( x )) new cname, paramlist ) \
   DIP_OVL_IMPL_FOOT

/// \macro DIP_OVL_NEW_NONBINARY(x, cname, paramlist, dtype)
/// \brief Assigns a pointer to the overloaded class for all types but binary to the variable `x`.
#define DIP_OVL_NEW_NONBINARY( x, cname, paramlist, dtype ) \
   DIP_OVL_IMPL_HEAD( dtype ) \
   DIP_OVL_IMPL_NONBINARY( x = ( decltype( x )) new cname, paramlist ) \
   DIP_OVL_IMPL_FOOT

/// \macro DIP_OVL_NEW_ALL(x, cname, paramlist, dtype)
/// \brief Assigns a pointer to the overloaded class for all types to the variable `x`.
#define DIP_OVL_NEW_ALL( x, cname, paramlist, dtype ) \
   DIP_OVL_IMPL_HEAD( dtype ) \
   DIP_OVL_IMPL_ALL( x = ( decltype( x )) new cname, paramlist ) \
   DIP_OVL_IMPL_FOOT


/// \endgroup

#endif // DIP_OVERLOAD_H
