# Supplementary material for: Open-3DSIM: an open-source three-dimensional structured illumination microscopy reconstruction platform
Source: Nat Methods. 2023 Jul 20;20(8):1183–6. doi: 10.1038/s41592-023-01958-0 (PMC10406603; doi:10.1038/s41592-023-01958-0)
Supplement: Supplementary file 4 — This includes three platforms of Open-3DSIM. [file 41592_2023_1958_MOESM4_ESM.zip › Supplementary Software/Open_3DSIM_MATLAB_v2.1/lib/diplib/include/diplib/union_find.h]

/*
 * (c)2017-2019, Cris Luengo.
 * Based on original DIPlib code: (c)1995-2014, Delft University of Technology.
 *
 * Licensed under the Apache License, Version 2.0 (the "License");
 * you may not use this file except in compliance with the License.
 * You may obtain a copy of the License at
 *
 *    http://www.apache.org/licenses/LICENSE-2.0
 *
 * Unless required by applicable law or agreed to in writing, software
 * distributed under the License is distributed on an "AS IS" BASIS,
 * WITHOUT WARRANTIES OR CONDITIONS OF ANY KIND, either express or implied.
 * See the License for the specific language governing permissions and
 * limitations under the License.
 */

#ifndef DIP_UNION_FIND_H
#define DIP_UNION_FIND_H

#include "diplib/library/types.h"


/// \file
/// \brief A data structure for the union-find algorithm.
/// See \ref infrastructure.


namespace dip {


/// \addtogroup infrastructure


/// \brief An STL-like data structure for the union-find algorithm.
///
/// Operations such as the watershed, connected component labeling, and the area opening, as implemented in
/// *DIPlib*, use the union-find algorithm. It provides an efficient method to set equivalences in labels.
/// That is, one can re-assign one label to be equivalent to another in O(1) time. Typically, one pass through
/// the image assigns a label to each pixel (`Create`), and determines which labels should be equivalent (`Union`);
/// a second pass changes the label for each pixel to that of the representative label for the corresponding set of
/// equivalent labels (`FindRoot`).
///
/// To stream-line the second pass, we provide here a `Relabel` method that assigns a unique, consecutive
/// label to each of the correspondence sets.
///
/// !!! warning
///     After this function has been called, the union-find data
///     structure is destroyed, and the only valid method that can still be called is `Label`.
///
/// Each tree element has a value associated to it. This must be a type that is copy-constructible and
/// default-initializable. Ideally, it's small. The value associated to any tree element that is not a root is
/// ignored. The `unionFunction` that the constructor takes is used to compute the value associated to the merged
/// tree when two trees are merged. It should have the following signature:
///
/// ```cpp
/// ValueType_ unionFunction( ValueType_ const& value1, ValueType_ const& value2 );
/// ```
///
/// !!! attention
///     To create a union-find data structure that does not hold any data for each tree, see \ref dip::SimpleUnionFind.
///
/// The `IndexType_` template parameter should be an integer, and probably unsigned.
///
/// See the code to any of the algorithms that use this class for an example usage.
template< typename IndexType_, typename ValueType_, typename UnionFunction_ >
class UnionFind {
   public:
      /// The type of the index (or label) that identifies each tree element
      using IndexType = IndexType_;
      /// The type of the additional data stored for each tree element
      using ValueType = ValueType_;

      /// \brief Default constructor, creates an empty structure
      explicit UnionFind( UnionFunction_ const& unionFunction )
            : unionFunction_( unionFunction ) {
         list.reserve( 1000 );
         list.push_back( ListElement{ 0, {} } ); // This element will not be used.
      }

      /// \brief Alternate constructor, creates `n` trees initialized to `value`.
      UnionFind( dip::uint n, ValueType value, UnionFunction_ const& unionFunction )
            : unionFunction_( unionFunction ) {
         list.resize( n + 1, { 0, value } );
         for( IndexType ii = 1; ii <= static_cast< IndexType >( n ); ++ii ) {
            list[ ii ].parent = ii;
         }
      }

      /// \brief Returns the index (label) for the root of the tree that contains `index`.
      IndexType FindRoot( IndexType index ) const {
         if( list[ index ].parent == index ) {
            return index;
         }
         // Note we update the parent node here to point directly to the root.
         return list[ index ].parent = FindRoot( list[ index ].parent );
      }

      /// \brief Creates a new element, and places it in its own tree.
      IndexType Create( ValueType const& value = {} ) {
         if( list.size() > std::numeric_limits< IndexType >::max() ) {
            DIP_THROW( "Cannot create more regions!" );
         }
         IndexType index = static_cast< IndexType >( list.size() );
         list.push_back( ListElement{ index, value } );
         return index;
      }

      /// \brief Merges two trees. Returns the index of the new root.
      IndexType Union( IndexType index1, IndexType index2 ) {
         index1 = FindRoot( index1 );
         index2 = FindRoot( index2 );
         if( index1 == index2 ) {
            return index1;
         }
         // We take the lower of the two labels as root.
         IndexType root = std::min( index1, index2 );
         IndexType leaf = std::max( index1, index2 );
         list[ root ].value = unionFunction_( list[ root ].value, list[ leaf ].value );
         list[ leaf ].parent = root;
         return root;
      }

      /// \brief Returns a reference to the value associated to the tree that contains `index`.
      ValueType& Value( IndexType index ) { return list[ FindRoot( index ) ].value; }

      /// \brief Returns a reference to the value associated to the tree that contains `index`.
      ValueType const& Value( IndexType index ) const { return list[ FindRoot( index ) ].value; }

      /// \brief Assigns a new label to each of the trees.
      ///
      /// Returns the number of unique labels.
      ///
      /// !!! warning
      ///     This function destroys the tree structure. After this call, you can only use `Label` and `LabelValue`.
      dip::uint Relabel() {
         std::vector< IndexType > newLabels( list.size(), 0 );
         std::vector< ValueType > newValues( list.size() );
         IndexType lab = 0;
         IndexType maxLab = static_cast< IndexType >( list.size() );
         // Assign a new, unique and consecutive label to each tree.
         for( IndexType ii = 1; ii < maxLab; ++ii ) {
            IndexType index = FindRoot( ii );
            if(( index > 0 ) && ( newLabels[ index ] == 0 )) {
               newLabels[ index ] = ++lab;
               newValues[ index ] = list[ index ].value;
            }
         }
         // Write the new labels to the list.
         for( IndexType ii = 1; ii < maxLab; ++ii ) {
            // Note that we've called FindRoot on each list element, so they all directly point at their root now.
            IndexType root = list[ ii ].parent;
            list[ ii ].parent = newLabels[ root ];
            list[ ii ].value = newValues[ root ];
         }
         return lab;
      }

      /// \brief Assigns a new label to the trees that satisfy `constraint`, and 0 to the remainder.
      ///
      /// `constraint` is a function or function object that takes the `ValueType` associated to a tree,
      /// and returns `true` if the tree is to be kept.
      ///
      /// Returns the number of unique labels.
      ///
      /// !!! warning
      ///     This function destroys the tree structure. After this call, you can only use `Label` and `LabelValue`.
      template< typename Constraint >
      dip::uint Relabel( Constraint constraint ) {
         std::vector< IndexType > newLabels( list.size(), 0 );
         std::vector< ValueType > newValues( list.size() );
         IndexType lab = 0;
         IndexType maxLab = static_cast< IndexType >( list.size() );
         // Assign a new, unique and consecutive label to each tree.
         for( IndexType ii = 1; ii < maxLab; ++ii ) {
            IndexType index = FindRoot( ii );
            if(( index > 0 ) && ( newLabels[ index ] == 0 ) && constraint( list[ index ].value )) {
               newLabels[ index ] = ++lab;
               newValues[ index ] = list[ index ].value;
            }
         }
         // Write the new labels to the list.
         for( IndexType ii = 1; ii < maxLab; ++ii ) {
            // Note that we've called FindRoot on each list element, so they all directly point at their root now.
            IndexType root = list[ ii ].parent;
            list[ ii ].parent = newLabels[ root ];
            list[ ii ].value = newValues[ root ];
         }
         return lab;
      }

      /// \brief Returns the new label associated to the tree that contains `index`. Only useful after calling `Relabel`.
      IndexType Label( IndexType index ) const { return list[ index ].parent; }

      /// \brief Returns a const reference to the value associated to the tree that contains `index`. Only useful after
      /// calling `Relabel`.
      ValueType const& LabelValue( IndexType index ) const { return list[ index ].value; }

   private:
      // The union-find algorithm stores a set of trees in an array (`list`). Each element of the array is part
      // of a tree. They have a `parent` element that contains the index to their parent element. Following parent
      // links leads to the root of the tree, which points at itself (it's its own parent). The union of two trees
      // simply implies making one of the roots a child of the other.
      // Parent pointers are mutable. Every time we traverse a tree looking for the root, we modify each parent
      // pointer to point directly to the root. This keeps the trees maximally flat, meaning that looking for the
      // parent can be done in constant time.
      struct ListElement {
         IndexType mutable parent; // Index to the parent in the tree. The root of a tree points to self.
         ValueType value;
      };
      std::vector< ListElement > list;
      UnionFunction_ const& unionFunction_;
};

namespace detail {
   struct DummyUnionFindData {};
   inline DummyUnionFindData DummyUnionFindFunc( DummyUnionFindData const&, detail::DummyUnionFindData const& ) { return {}; }
}

/// \brief A simplified version of \ref dip::UnionFind that doesn't store any information about the regions, only equivalences.
template< typename IndexType_ >
class SimpleUnionFind : public UnionFind< IndexType_, detail::DummyUnionFindData, decltype( detail::DummyUnionFindFunc ) > {
      // This class is implemented by overloading the UnionFind class, with the ValueType parameter UnionFunction set to
      // the dummies declared above. The following two lines are identical:
      //
      //    SimpleUnionFind< dip::uint > uf1;
      //    SimpleUnionFind< dip::uint > uf2( 100 );
      //
      //    UnionFind< dip::uint, detail::DummyUnionFindData, decltype( detail::DummyUnionFindFunc ) > uf1( detail::DummyUnionFindFunc );
      //    UnionFind< dip::uint, detail::DummyUnionFindData, decltype( detail::DummyUnionFindFunc ) > uf2( 100, {}, detail::DummyUnionFindFunc );
   public:
      /// \brief Default constructor, creates an empty structure
      SimpleUnionFind()
            : UnionFind< IndexType_, detail::DummyUnionFindData, decltype( detail::DummyUnionFindFunc ) >( detail::DummyUnionFindFunc ) {}

      /// \brief Alternate constructor, creates `n` trees.
      explicit SimpleUnionFind( dip::uint n )
            : UnionFind< IndexType_, detail::DummyUnionFindData, decltype( detail::DummyUnionFindFunc ) >( n, {}, detail::DummyUnionFindFunc ) {}
};


/// \endgroup

} // namespace dip

#endif // DIP_UNION_FIND_H
