# Supplementary material for: Open-3DSIM: an open-source three-dimensional structured illumination microscopy reconstruction platform
Source: Nat Methods. 2023 Jul 20;20(8):1183–6. doi: 10.1038/s41592-023-01958-0 (PMC10406603; doi:10.1038/s41592-023-01958-0)
Supplement: Supplementary file 4 — This includes three platforms of Open-3DSIM. [file 41592_2023_1958_MOESM4_ESM.zip › Supplementary Software/Open_3DSIM_MATLAB_v2.1/lib/diplib/include/diplib/viewer/control.h]

/*
 * (c)2017, Wouter Caarls
 *
 * Licensed under the Apache License, Version 2.0 (the "License");
 * you may not use this file except in compliance with the License.
 * You may obtain a copy of the License at
 *
 *    http://www.apache.org/licenses/LICENSE-2.0
 *
 * Unless required by applicable law or agreed to in writing, software
 * distributed under the License is distributed on an "AS IS" BASIS,
 * WITHOUT WARRANTIES OR CONDITIONS OF ANY KIND, either express or implied.
 * See the License for the specific language governing permissions and
 * limitations under the License.
 */

#ifndef DIP_VIEWER_CONTROL_H
#define DIP_VIEWER_CONTROL_H

#include "diplib/viewer/viewer.h"

/// \file
/// \brief Declares \ref dip::viewer::ControlViewPort.

namespace dip { namespace viewer {

/// \addtogroup dipviewer

/// \brief Allows the user to control how the image is displayed.
class DIPVIEWER_CLASS_EXPORT ControlViewPort : public ViewPort
{
  protected:
    std::vector<std::vector<dip::String> > lists_;

  public:
    explicit ControlViewPort(Viewer *viewer) : ViewPort(viewer)
    {
      lists_.push_back({"SPA", "RGB", "GRY", "SEQ", "DIV", "CYC", "LBL"});
      lists_.push_back({"0-1", "ANG", "255", "LIN", "SYM", "LOG"});
      lists_.push_back({"REA", "IMG", "MAG", "PHA"});
      lists_.push_back({"SLC", "MIN", "MEA", "MAX"});
    }
    ~ControlViewPort() override { }
    
    DIPVIEWER_EXPORT void render() override;
    DIPVIEWER_EXPORT void click(int button, int state, int x, int y, int mods) override;
};

/// \endgroup

}} // namespace dip::viewer

#endif // DIP_VIEWER_H
