# Supplementary material for: Open-3DSIM: an open-source three-dimensional structured illumination microscopy reconstruction platform
Source: Nat Methods. 2023 Jul 20;20(8):1183–6. doi: 10.1038/s41592-023-01958-0 (PMC10406603; doi:10.1038/s41592-023-01958-0)
Supplement: Supplementary file 4 — This includes three platforms of Open-3DSIM. [file 41592_2023_1958_MOESM4_ESM.zip › Supplementary Software/Open_3DSIM_MATLAB_v2.1/lib/diplib/include/diplib/viewer/image.h]

/*
 * (c)2017, Wouter Caarls
 *
 * Licensed under the Apache License, Version 2.0 (the "License");
 * you may not use this file except in compliance with the License.
 * You may obtain a copy of the License at
 *
 *    http://www.apache.org/licenses/LICENSE-2.0
 *
 * Unless required by applicable law or agreed to in writing, software
 * distributed under the License is distributed on an "AS IS" BASIS,
 * WITHOUT WARRANTIES OR CONDITIONS OF ANY KIND, either express or implied.
 * See the License for the specific language governing permissions and
 * limitations under the License.
 */

#ifndef DIP_VIEWER_IMAGE_H
#define DIP_VIEWER_IMAGE_H

#include "diplib/viewer/viewer.h"

/// \file
/// \brief Declares \ref dip::viewer::ImageViewer.

namespace dip { namespace viewer {

/// \addtogroup dipviewer

class DIPVIEWER_CLASS_EXPORT ImageView : public View
{
  protected:
    class ViewPort *viewport_;
    dip::Image image_;           ///< 2D RGB image
    unsigned int texture_;       ///< OpenGL texture identifier.

  public:
    ImageView(ViewPort *viewport) : View(viewport), texture_(0) { }
    ~ImageView() override { }

    void set(const dip::Image &image) {
       DIP_ASSERT( image.HasNormalStrides() );
       DIP_ASSERT( image.DataType() == DT_UINT8 );
       DIP_ASSERT( image.TensorElements() == 3 );
       image_ = image;
    }
    DIPVIEWER_EXPORT void rebuild() override;
    DIPVIEWER_EXPORT void render() override;
    virtual dip::uint size(dip::uint ii) override { return image_.Size(ii); }
    
    class ViewPort *viewport() { return viewport_; }
    const dip::Image &image() { return image_; }
};

class DIPVIEWER_CLASS_EXPORT ImageViewPort : public ViewPort
{
  protected:
    ImageView *view_;
    
  public:
    explicit ImageViewPort(Viewer *viewer) : ViewPort(viewer), view_(NULL) { }
    ~ImageViewPort() override
    {
      if (view_)
        delete view_;
    }
    
    void rebuild() override { view_->rebuild(); }
    DIPVIEWER_EXPORT void render() override;
    void setView(ImageView *view) { view_ = view; }
    ImageView *view() { return view_; }
};


/// Non-interactive 2D RGB image viewer.
class DIPVIEWER_CLASS_EXPORT ImageViewer : public Viewer
{
  public:
    /// \brief A pointer to an `ImageViewer`.
    typedef std::shared_ptr<ImageViewer> Ptr;
    
  protected:
    ViewingOptions options_;
    ImageViewPort *viewport_;
    
    std::string name_;
  
  public:
    /// \brief Construct a new `ImageViewer`.
    ///
    /// As the constructor is protected, this is the only way to create an `ImageViewer`.
    /// Note that the ImageViewer only supports 8-bit 2D RGB images.
    ///
    /// If either `width` or `height` is 0, it is computed from the other value so as to
    /// preserve the image's aspect ratio. If both are zero, the image is displayed in its
    /// natural size (one image pixel to one screen pixel) but scaled down if otherwise the
    /// window would exceed 512 pixels along either dimension.
    ///
    /// Example usage:
    ///
    /// ```cpp
    /// manager.createWindow( dip::viewer::ImageViewer::Create( image ));
    /// ```
    static Ptr Create(const dip::Image &image, std::string name="ImageViewer", dip::uint width=0, dip::uint height=0)
    {
      return Ptr(new ImageViewer(image, name, width, height));
    }
    
    ~ImageViewer() override
    {
      if (viewport_)
        delete viewport_; 
    }

    ViewingOptions &options() override { return options_; }
    const dip::Image &image() override { return viewport_->view()->image(); }
    const dip::Image &original() override { return viewport_->view()->image(); }
    void setImage(const dip::Image &image) override { viewport_->view()->set(image); refresh(); }

  protected:
    explicit ImageViewer(const dip::Image &image, std::string name="ImageViewer", dip::uint width=0, dip::uint height=0)
      : Viewer(name), options_(image)
    {
      DIP_THROW_IF( !image.HasNormalStrides(), E::NO_NORMAL_STRIDE );
      DIP_THROW_IF( image.DataType() != DT_UINT8, E::DATA_TYPE_NOT_SUPPORTED );
      DIP_THROW_IF( image.Dimensionality() != 2, E::DIMENSIONALITY_NOT_SUPPORTED );
      DIP_THROW_IF( image.TensorElements() != 3, "Only defined for 3-vector images" );

      if (!width && !height)
      {
        if (image.Size(0) > image.Size(1))
        {
          width = std::min<dip::uint>(512, image.Size(0));
        }
        else
        {
          height = std::min<dip::uint>(512, image.Size(1));
        }
      }
      if (!width)
      {
        width = (dip::uint)((double)height * (double)image.Size(0)/(double)image.Size(1));
      }
      else if (!height)
      {
        height = (dip::uint)((double)width * (double)image.Size(1)/(double)image.Size(0));
      }

      requestSize(width, height);

      viewport_ = new ImageViewPort(this);
      ImageView *view = new ImageView(viewport_);
      view->set(image);
      viewport_->setView(view);
    }
    
    DIPVIEWER_EXPORT void create() override;
    DIPVIEWER_EXPORT void reshape(int /*width*/, int /*height*/) override;
    DIPVIEWER_EXPORT void draw() override;
};

/// \endgroup

}} // namespace dip::viewer

#endif // DIP_VIEWER_IMAGE_H
