# Supplementary material for: Open-3DSIM: an open-source three-dimensional structured illumination microscopy reconstruction platform
Source: Nat Methods. 2023 Jul 20;20(8):1183–6. doi: 10.1038/s41592-023-01958-0 (PMC10406603; doi:10.1038/s41592-023-01958-0)
Supplement: Supplementary file 4 — This includes three platforms of Open-3DSIM. [file 41592_2023_1958_MOESM4_ESM.zip › Supplementary Software/Open_3DSIM_MATLAB_v2.1/lib/diplib/include/diplib/viewer/link.h]

/*
 * (c)2017, Wouter Caarls
 *
 * Licensed under the Apache License, Version 2.0 (the "License");
 * you may not use this file except in compliance with the License.
 * You may obtain a copy of the License at
 *
 *    http://www.apache.org/licenses/LICENSE-2.0
 *
 * Unless required by applicable law or agreed to in writing, software
 * distributed under the License is distributed on an "AS IS" BASIS,
 * WITHOUT WARRANTIES OR CONDITIONS OF ANY KIND, either express or implied.
 * See the License for the specific language governing permissions and
 * limitations under the License.
 */

#ifndef DIP_VIEWER_LINK_H
#define DIP_VIEWER_LINK_H

#include <set>

#include "diplib/viewer/viewer.h"

/// \file
/// \brief Declares \ref dip::viewer::LinkViewPort.

namespace dip { namespace viewer {

/// \addtogroup dipviewer

/// \brief Handles viewer linking.
class DIPVIEWER_CLASS_EXPORT LinkViewPort : public ViewPort
{
  protected:
    static LinkViewPort *link_source_;
    std::set<LinkViewPort*> links_;

  public:
    explicit LinkViewPort(Viewer *viewer) : ViewPort(viewer) { }
    ~LinkViewPort() override
    {
      for (auto it=links_.begin(); it != links_.end(); ++it)
        (*it)->unlink(this);
      links_.clear();
      if (link_source_ == this)
        link_source_ = NULL;
    }
    
    DIPVIEWER_EXPORT void render() override;
    DIPVIEWER_EXPORT void click(int button, int state, int x, int y, int mods) override;
    
    /// \brief Update linked viewers' options
    DIPVIEWER_EXPORT void update();
    
    /// \brief Update from linked viewer's options
    DIPVIEWER_EXPORT void update(const ViewingOptions &options);

    /// \brief Add linked viewer
    DIPVIEWER_EXPORT void link(LinkViewPort *link);
    
    /// \brief Remove linked viewer
    DIPVIEWER_EXPORT void unlink(LinkViewPort *link);
};

/// \endgroup

}} // namespace dip::viewer

#endif // DIP_VIEWER_LINK_H
