# Supplementary material for: Open-3DSIM: an open-source three-dimensional structured illumination microscopy reconstruction platform
Source: Nat Methods. 2023 Jul 20;20(8):1183–6. doi: 10.1038/s41592-023-01958-0 (PMC10406603; doi:10.1038/s41592-023-01958-0)
Supplement: Supplementary file 4 — This includes three platforms of Open-3DSIM. [file 41592_2023_1958_MOESM4_ESM.zip › Supplementary Software/Open_3DSIM_MATLAB_v2.1/lib/diplib/include/diplib/viewer/tensor.h]

/*
 * (c)2017, Wouter Caarls
 *
 * Licensed under the Apache License, Version 2.0 (the "License");
 * you may not use this file except in compliance with the License.
 * You may obtain a copy of the License at
 *
 *    http://www.apache.org/licenses/LICENSE-2.0
 *
 * Unless required by applicable law or agreed to in writing, software
 * distributed under the License is distributed on an "AS IS" BASIS,
 * WITHOUT WARRANTIES OR CONDITIONS OF ANY KIND, either express or implied.
 * See the License for the specific language governing permissions and
 * limitations under the License.
 */

#ifndef DIP_VIEWER_TENSOR_H
#define DIP_VIEWER_TENSOR_H

#include "diplib/viewer/viewer.h"

/// \file
/// \brief Declares \ref dip::viewer::TensorViewPort.

namespace dip { namespace viewer {

/// \addtogroup dipviewer

/// \brief Allows the user to control which tensor elements are visualized.
class DIPVIEWER_CLASS_EXPORT TensorViewPort : public ViewPort
{
  public:
    TensorViewPort(Viewer *viewer) : ViewPort(viewer) { }
    ~TensorViewPort() { }
    
    DIPVIEWER_EXPORT void render();
    DIPVIEWER_EXPORT void click(int button, int state, int x, int y, int mods);
};

/// \endgroup

}} // namespace dip::viewer

#endif // DIP_VIEWER_TENSOR_H
