# Supplementary material for: Open-3DSIM: an open-source three-dimensional structured illumination microscopy reconstruction platform
Source: Nat Methods. 2023 Jul 20;20(8):1183–6. doi: 10.1038/s41592-023-01958-0 (PMC10406603; doi:10.1038/s41592-023-01958-0)
Supplement: Supplementary file 4 — This includes three platforms of Open-3DSIM. [file 41592_2023_1958_MOESM4_ESM.zip › Supplementary Software/Open_3DSIM_MATLAB_v2.1/lib/diplib/include/diplib.h]

/*
 * (c)2014-2017, Cris Luengo.
 * Based on original DIPlib code: (c)1995-2014, Delft University of Technology.
 *
 * Licensed under the Apache License, Version 2.0 (the "License");
 * you may not use this file except in compliance with the License.
 * You may obtain a copy of the License at
 *
 *    http://www.apache.org/licenses/LICENSE-2.0
 *
 * Unless required by applicable law or agreed to in writing, software
 * distributed under the License is distributed on an "AS IS" BASIS,
 * WITHOUT WARRANTIES OR CONDITIONS OF ANY KIND, either express or implied.
 * See the License for the specific language governing permissions and
 * limitations under the License.
 */

#ifndef DIPLIB_H
#define DIPLIB_H


#include "diplib/library/dimension_array.h"
#include "diplib/library/types.h"
#include "diplib/library/sample_iterator.h"
#include "diplib/library/numeric.h"
#include "diplib/library/clamp_cast.h"
#include "diplib/library/error.h"
#include "diplib/library/datatype.h"
#include "diplib/library/tensor.h"
#include "diplib/library/physical_dimensions.h"
#include "diplib/library/image.h"
#include "diplib/library/image_views.h"
#include "diplib/library/operators.h"
#include "diplib/library/stringparams.h"


/// \file
/// \brief This is the main include file for the *DIPlib* library.
///
/// This header file is the core of *DIPlib*. It declares all classes, functions,
/// macros and constants that form the basic library infrastructure. It does so
/// by including all the header files in the "diplib/library" directory.
/// Everything is declared within the \ref dip namespace.
///
/// To access image processing or analysis functionality, include their
/// corresponding header files.

/// \brief The `dip` namespace contains all the library functionality.
namespace dip {

/// \group infrastructure The library infrastructure
/// \brief The nuts and bolts that make it all work
/// \addtogroup

/// \brief Holds information about the *DIPlib* binary.
///
/// Information in this structure can be used to display library information
/// to the user (e.g. in a splash screen). It also contains information that
/// can be used to determine at run time the properties of the *DIPlib* library
/// that the application links to. Refer to \ref dip::libraryInformation.
///
/// The string `type` starts either with "Release" or "Debug", indicating
/// the whether the library was compiled with optimizations enabled and no
/// debug information (release) or without optimizations and with debug
/// information (debug). Next it lists a series of compile-time options,
/// separated by comma. The options are:
///
/// - "with OpenMP": indicates multithreading is built in.
/// - "recording stack traces": indicates that exceptions report a stack trace,
///   rather than only show the function that threw it.
/// - "asserts enabled": indicates additional run-time tests for consistency
///   are executed.
/// - "Unicode support": indicates e.g. units are output using Unicode.
/// - "ICS support": indicates ICS file reading and writing is available.
/// - "TIFF support": indicates TIFF file reading and writing is available.
/// - "JPEG support": indicates JPEG file reading and writing is available.
struct DIP_NO_EXPORT LibraryInformation {
   String name;         ///< The library name
   String description;  ///< A short description string
   String copyright;    ///< Copyright string for the library
   String URL;          ///< Library website, with contact information etc.
   String version;      ///< The library version number
   String date;         ///< Compilation date
   String type;         ///< Describes options enabled during compilation
};

/// \brief Constant that holds information about the *DIPlib* binary.
DIP_EXPORT extern LibraryInformation const libraryInformation;

/// \endgroup

} // namespace dip

/// \group filtering Filtering
/// \brief Linear and non-linear filters for smoothing, sharpening and detection

/// \group interfaces Interfaces
/// \brief Interfaces between *DIPlib* and other libraries/packages

#endif // DIPLIB_H
