# Supplementary material for: Open-3DSIM: an open-source three-dimensional structured illumination microscopy reconstruction platform
Source: Nat Methods. 2023 Jul 20;20(8):1183–6. doi: 10.1038/s41592-023-01958-0 (PMC10406603; doi:10.1038/s41592-023-01958-0)
Supplement: Supplementary file 4 — This includes three platforms of Open-3DSIM. [file 41592_2023_1958_MOESM4_ESM.zip › Supplementary Software/Open_3DSIM_MATLAB_v2.1/lib/diplib/include/dip_opencv_interface.h]

/*
 * (c)2018-2021, Flagship Biosciences. Written by Cris Luengo.
 * Based on dip_matlab_interface.h: (c)2015-2017, Cris Luengo.
 *
 * Licensed under the Apache License, Version 2.0 (the "License");
 * you may not use this file except in compliance with the License.
 * You may obtain a copy of the License at
 *
 *    http://www.apache.org/licenses/LICENSE-2.0
 *
 * Unless required by applicable law or agreed to in writing, software
 * distributed under the License is distributed on an "AS IS" BASIS,
 * WITHOUT WARRANTIES OR CONDITIONS OF ANY KIND, either express or implied.
 * See the License for the specific language governing permissions and
 * limitations under the License.
 */


#ifndef DIP_OPENCV_INTERFACE_H
#define DIP_OPENCV_INTERFACE_H

#include <utility>

#include "diplib.h"
#include "diplib/iterators.h"
#include "diplib/private/robin_map.h"

#include <opencv2/opencv.hpp>


/// \file
/// \brief This file defines the \ref dip_opencv namespace, functionality to interface *OpenCV 2* (or later) and *DIPlib*.


/// \group dip_opencv_interface *DIPlib*-*OpenCV* interface
/// \ingroup interfaces
/// \brief Functions to convert images to and from *OpenCV*.
///
/// The \ref dip_opencv namespace defines the functions needed to convert between *OpenCV* `cv::Mat` objects and *DIPlib*
/// \ref dip::Image objects.
///
/// We define a class \ref dip_opencv::ExternalInterface so that output images from *DIPlib* can yield an *OpenCV* image.
/// The function \ref dip_opencv::MatToDip encapsulates (maps) an *OpenCV* image in a *DIPlib* image;
/// \ref dip_opencv::DipToMat does the opposite, mapping a *DIPlib* image as an *OpenCV* image.
///
/// \section dip_opencv_limitations Limitations
///
/// *OpenCV* is more limited in how the pixel data is stored, and consequently not all *DIPlib* images can
/// be mapped as an *OpenCV* image. These are the limitations:
///
/// - The maximum number of channels in *OpenCV* is `CV_CN_MAX` (equal to 512 in my copy). *DIPlib* tensor elements are
///   mapped to channels, but the tensor shape is lost. The tensor stride must be 1.
///
/// - *OpenCV* recognizes the following types (depths): 8-bit and 16-bit signed and unsigned ints, 32-bit signed ints,
///   and 32-bit and 64-bit floats. Thus, \ref dip::DT_UINT32 cannot be mapped. We choose to map it to 32-bit signed
///   ints, with the potential problem that the upper half of the unsigned range is mapped to negative values
///   (all modern systems use two's complement). \ref dip::DT_BIN is mapped to an 8-bit unsigned integer, see the note
///   below. 64-bit integer images cannot be mapped and throw an exception.
///
/// - Complex pixel values are mapped to `CV_32FC2` or `CV_64FC2` -- a 2-channel float `cv::Mat` array. Consequently,
///   complex-valued tensor images cannot be mapped.
///
/// - `cv::Mat` objects can store arrays of any dimensionality larger than 2, but *OpenCV* functionality
///   is mostly limited to 2D images. Therefore, we only map 2D \ref dip::Image objects in a `cv::Mat` array.
///   0D or 1D images will have singleton dimensions appended to force them to be 2D.
///
/// - In *OpenCV*, the image rows must be contiguous (i.e. the x-stride must be equal to the number of tensor
///   elements), and the y-stride must be positive. This matches *DIPlib*'s default, but if the \ref dip::Image object
///   has strides that don't match *OpenCV*'s requirement (e.g. after extracting a non-contiguous subset of pixels,
///   or calling \ref dip::Image::Mirror or \ref dip::Image::Rotation90), an exception will be thrown. Use
///   \ref dip::Image::ForceNormalStrides to copy the image into a suitable order for mapping. Alternatively, use
///   \ref dip_opencv::CopyDipToMat.
///
/// !!! attention
///     *OpenCV* does not know a binary image type, and uses an 8-bit unsigned integer with values 0 and 255
///     where a binary image is intended. This clashes with *DIPlib*'s binary type, which is of the same size but is
///     expected to contain only 0 and 1 values. The functions \ref dip_opencv::FixBinaryImageForDip and
///     \ref dip_opencv::FixBinaryImageForOpenCv fix up binary images for processing in either library.
/// \addtogroup


/// \brief The `dip_opencv` namespace contains the interface between *OpenCV 2* (or later) and *DIPlib*.
namespace dip_opencv {


/// \brief Creates a *DIPlib* image around an *OpenCV* `cv::Mat`, without taking ownership of the data.
///
/// This function maps a `cv::Mat` object to a \ref dip::Image object.
/// The `dip::Image` object will point to the data in the `cv::Mat`, which must continue existing until the
/// `dip::Image` is deleted or stripped. The output `dip::Image` is protected to prevent accidental reforging,
/// unprotect it using \ref dip::Image::Protect.
///
/// An empty `cv::Mat` produces a non-forged \ref dip::Image.
///
/// If the *OpenCV* image `mat` has depth `CV_32S` (32-bit signed integer), and `forceUnsigned` is `true`, then
/// the output \ref dip::Image will be of type \ref dip::DT_UINT32, instead of \ref dip::DT_SINT32.
///
/// For a "binary" *OpenCV* image (these are images of type `CV_8U` with pixel values of 0 and 255), the mapped
/// *DIPlib* image is of type \ref dip::DT_UINT8, because this function cannot know if the input `mat` was used as
/// an 8-bit unsigned integer image or as a binary image. The simplest way to obtain a binary *DIPlib* image is
/// to threshold the output of `MatToDip`. However, this leads to an image that doesn't share the data segment
/// with the original `mat`:
/// ```cpp
/// cv::Mat bin_mat = cv::threshold(...);                 // This is a "binary" OpenCV image
/// dip::Image bin_dip = dip_opencv::MatToDip( bin_mat ); // This is a dip::DT_UINT8 DIPlib image, not dip::DT_BIN
/// bin_dip = bin_dip > 0;
/// ```
/// There currently is no simple solution to creating a \ref dip::DT_BIN image that encapsulates the data from a
/// `cv::Mat` image. However, one can encapsulate the data of a binary \ref dip::Image in a `cv::Mat`, see the example
/// in \ref dip_opencv::FixBinaryImageForOpenCv.
inline dip::Image MatToDip( cv::Mat const& mat, bool forceUnsigned = false ) {
   if( mat.empty() ) {
      return {};
   }

   // Find data type
   dip::DataType dt;
   switch( mat.depth() ) {
      case CV_8S:
         dt = dip::DT_SINT8;
         break;
      case CV_8U:
         dt = dip::DT_UINT8;
         break;
      case CV_16S:
         dt = dip::DT_SINT16;
         break;
      case CV_16U:
         dt = dip::DT_UINT16;
         break;
      case CV_32S:
         dt = forceUnsigned ? dip::DT_UINT32 : dip::DT_SINT32;
         break;
      case CV_32F:
         dt = dip::DT_SFLOAT;
         break;
      case CV_64F:
         dt = dip::DT_DFLOAT;
         break;
      default:
         DIP_THROW( "OpenCV image with non-standard depth" );
   }

   // Find sizes and number of channels
   DIP_ASSERT( mat.dims >= 2 ); // This is supposed to be a cv::Mat invariant
   dip::UnsignedArray sizes( static_cast< dip::uint >( mat.dims ));
   for( dip::uint ii = 0; ii < sizes.size(); ++ii ) {
      DIP_ASSERT( mat.size.p[ ii ] >= 1 );
      sizes[ ii ] = static_cast< dip::uint >( mat.size.p[ ii ] );
   }
   DIP_ASSERT( mat.channels() >= 1 );
   dip::Tensor tensor( static_cast< dip::uint >( mat.channels() ));

   // Find strides
   dip::IntegerArray strides( sizes.size() );
   for( dip::uint ii = 0; ii < sizes.size(); ++ii ) {
      strides[ ii ] = static_cast< dip::sint >( mat.step1( static_cast< int >( ii )));
   }
   dip::sint tstride = 1;

   // OpenCV swaps the first two dimensions:
   std::swap( sizes[ 0 ], sizes[ 1 ] );
   std::swap( strides[ 0 ], strides[ 1 ] );

   // Create Image object
   dip::Image img( dip::NonOwnedRefToDataSegment( mat.ptr() ), const_cast< uchar* >( mat.ptr() ), dt, sizes, strides, tensor, tstride );
   img.Protect();
   return img;
}


namespace detail {

inline int GetOpenMatType( dip::DataType dt, dip::uint nTensor ) {
   // Get OpenCV channels
   int channels = static_cast< int >( nTensor );
   DIP_THROW_IF( channels > CV_CN_MAX, "Image has too many channels for OpenCV" );

   // Handle complex images
   bool isComplex = dt.IsComplex();
   if( isComplex ) {
      DIP_THROW_IF( channels > 1, "Cannot map a complex-valued image with more than one channel" );
      channels = 2;
   }

   // Get OpenCV depth
   int depth;
   switch( dt ) {
      case dip::DT_BIN:
      case dip::DT_UINT8:
         depth = CV_8U;
         break;
      case dip::DT_SINT8:
         depth = CV_8S;
         break;
      case dip::DT_UINT16:
         depth = CV_16U;
         break;
      case dip::DT_SINT16:
         depth = CV_16S;
         break;
      case dip::DT_UINT32:
         // We're pretending this is a signed 32-bit integer -- caution!
      case dip::DT_SINT32:
         depth = CV_32S;
         break;
      case dip::DT_SFLOAT:
      case dip::DT_SCOMPLEX:
         depth = CV_32F;
         break;
      case dip::DT_DFLOAT:
      case dip::DT_DCOMPLEX:
         depth = CV_64F;
         break;
      default:
         DIP_THROW( dip::E::DATA_TYPE_NOT_SUPPORTED );
   }

   return CV_MAKETYPE(depth, channels );
}


inline cv::Size GetOpenMatSizes(
      dip::UnsignedArray const& sizes
) {
   // Get OpenCV sizes
   dip::uint nDims = sizes.size();
   DIP_THROW_IF( nDims > 2, dip::E::DIMENSIONALITY_NOT_SUPPORTED );
   cv::Size matSizes{ 1, 1 };
   if( nDims > 0 ) {
      DIP_THROW_IF( sizes[ 0 ] > static_cast< dip::uint >( std::numeric_limits< int >::max() ), dip::E::SIZE_EXCEEDS_LIMIT );
      matSizes.width = static_cast< int >( sizes[ 0 ]);
   }
   if( nDims > 1 ) {
      DIP_THROW_IF( sizes[ 1 ] > static_cast< dip::uint >( std::numeric_limits< int >::max() ), dip::E::SIZE_EXCEEDS_LIMIT );
      matSizes.height = static_cast< int >( sizes[ 1 ]);
   }
   return matSizes;
}

inline std::size_t GetOpenMatStep(
      dip::IntegerArray const& strides,
      dip::DataType dt,
      dip::uint nTensor
) {
   // Get OpenCV sizes and strides
   dip::uint nDims = strides.size();
   DIP_THROW_IF( nDims > 2, dip::E::DIMENSIONALITY_NOT_SUPPORTED );
   std::size_t matStep = nTensor;
   if( nDims > 0 ) {
      DIP_THROW_IF( strides[ 0 ] != static_cast< dip::sint >( nTensor ), "Cannot map an image with non-contiguous rows" );
   }
   if( nDims > 1 ) {
      DIP_THROW_IF( strides[ 1 ] < strides[ 0 ], "Cannot map an image with a non-positive stride" );
      matStep = static_cast< dip::uint >( strides[ 1 ]);
   }

   // Convert steps to number of bytes
   dip::uint elsz = dt.SizeOf();
   matStep *= elsz;
   return matStep;
}

} // namespace detail

/// \brief Creates an *OpenCV* `cv::Mat` object around a *DIPlib* image, without taking ownership of the data.
///
/// This function maps a \ref dip::Image object to a `cv::Mat` object.
/// The `cv::Mat` object will point to the data in the `dip::Image`, which must continue existing until the
/// `cv::Mat` is deleted.
///
/// A non-forged \ref dip::Image produces an empty `cv::Mat`.
///
/// There are many limitations to the images that can be mapped by a `cv::Mat`, see the description in the
/// documentation to the module: \ref dip_opencv_interface. You can also use \ref dip_opencv::CopyDipToMat instead.
inline cv::Mat DipToMat( dip::Image const& img ) {
   if( !img.IsForged() ) {
      return {};
   }
   DIP_THROW_IF(( img.TensorElements() > 1 ) && ( img.TensorStride() != 1 ), "OpenCV requires the tensor stride to be 1" );
   int type;
   DIP_STACK_TRACE_THIS( type = detail::GetOpenMatType( img.DataType(), img.TensorElements() ));
   cv::Size matSizes;
   DIP_STACK_TRACE_THIS( matSizes = detail::GetOpenMatSizes( img.Sizes() ));
   std::size_t matSteps;
   DIP_STACK_TRACE_THIS( matSteps = detail::GetOpenMatStep( img.Strides(), img.DataType(), img.TensorElements() ));
   cv::Mat mat( matSizes, type, img.Origin(), matSteps );
   return mat;
}


/// \brief Creates an *OpenCV* `cv::Mat` object from a *DIPlib* image by copy.
///
/// A non-forged \ref dip::Image produces an empty `cv::Mat`.
///
/// If the image has more than two dimensions, or is a complex-valued tensor image, no copy can be made;
/// an exception will be thrown.
inline cv::Mat CopyDipToMat( dip::Image const& img ) {
   //std::cout << "-- Making a copy of a DIPlib image to an OpenCV matrix --\n"; // Enable this line for debugging
   if( !img.IsForged() ) {
      return {};
   }
   int type;
   DIP_STACK_TRACE_THIS( type = detail::GetOpenMatType( img.DataType(), img.TensorElements() ));
   cv::Size matSizes;
   DIP_STACK_TRACE_THIS( matSizes = detail::GetOpenMatSizes( img.Sizes() ));
   cv::Mat mat( matSizes, type );
   dip::Image tmp;
   DIP_STACK_TRACE_THIS( tmp = MatToDip( mat, img.DataType() == dip::DT_UINT32 ));
   if( img.DataType().IsComplex() ) {
      DIP_STACK_TRACE_THIS( tmp.MergeTensorToComplex() );
   }
   tmp.Copy( img );
   return mat;
}


/// \brief This class is the \ref dip::ExternalInterface for the *OpenCV* interface.
///
/// Use the following code when declaring images to be used as the output to a *DIPlib* function:
///
/// ```cpp
/// dip_opencv::ExternalInterface cvei;
/// dip::Image img_out0 = cvei.NewImage();
/// dip::Image img_out1 = cvei.NewImage();
/// ```
///
/// This configures the images `img_out0` and `img_out1` such that, when they are forged later on, an `cv::Mat`
/// object will be created to hold the pixel data.
///
/// However, there are many limitations to the images that can be mapped by a `cv::Mat`, see the description in the
/// documentation to the module: \ref dip_opencv_interface. For these images, the allocator will fail, prompting
/// *DIPlib* to use its own, default allocator instead. The resulting \ref dip::Image object cannot be converted back
/// to an *OpenCV* object, though it might be possible to convert parts of it (for example each 2D plane separately).
///
/// The \ref dip::ExternalInterface object owns the `cv::Mat` objects. You need to keep it around as long as you use the
/// image objects returned by its \ref NewImage method, otherwise the data segments will be freed and the \ref dip::Image
/// objects will point to non-existing data segments.
///
/// To retrieve the `cv::Mat` object inside such a \ref dip::Image, use the \ref GetMat
/// method:
///
/// ```cpp
/// cv::Mat img0 = cvei.GetMat( img_out0 );
/// cv::Mat img1 = cvei.GetMat( img_out1 );
/// ```
///
/// If you don't use the \ref GetMat method, the `cv::Mat` that contains the pixel data will be destroyed when the
/// \ref dip::Image object goes out of scope. The `GetMat` method returns a `cv::Mat` object that owns the data segment
/// used by the `dip::Image` object. In this case, the `dip::Image` object is still valid, and shares the data segment
/// with the extracted `cv::Mat`. If the `cv::Mat` is destroyed, the data segment will be freed and the `dip::Image`
/// object will point to a non-existing data segment.
///
/// Remember to not assign a result into the images created with \ref NewImage, as the pixel data will be copied in the
/// assignment. Instead, use the *DIPlib* functions that take output images as function arguments:
///
/// ```cpp
/// img_out0 = in1 + in2;           // Bad! Incurs an unnecessary copy
/// dip::Add( in1, in2, img_out0 ); // Correct, the operation writes directly in the output data segment
/// ```
///
/// In the first case, `in1 + in2` is computed into a temporary image, whose pixels are then copied into the
/// `cv::Mat` created for `img_out0`. In the second case, the result of the operation is directly written into the
/// `cv::Mat`, no copies are necessary.
class ExternalInterface : public dip::ExternalInterface {
   private:
      // This map holds `cv::Mat`s, we can find the right one if we have the data pointer.
      tsl::robin_map< void const*, cv::Mat > images_;
      // This is the deleter functor we'll associate to the dip::DataSegment.
      class StripHandler {
         private:
            ExternalInterface& interface;
         public:
            StripHandler( ExternalInterface& ei ) : interface{ ei } {};
            void operator()( void const* p ) {
               interface.images_.erase( p );
            };
      };

   public:
      // This function overrides `dip::ExternalInterface::AllocateData`. It is called when an image with this
      // `ExternalInterface` is forged. It allocates an *OpenCV* `cv::Mat` and returns a `dip::DataSegment` to the
      // data pointer, with a custom deleter functor. Strides are set to normal, and an exception is thrown if
      // the dimensionality is not supported.
      //
      // A user will never call this function directly.
      virtual dip::DataSegment AllocateData(
            void*& origin,
            dip::DataType datatype,
            dip::UnsignedArray const& sizes,
            dip::IntegerArray& strides,
            dip::Tensor const& tensor,
            dip::sint& tstride
      ) override {
         int type;
         DIP_STACK_TRACE_THIS( type = detail::GetOpenMatType( datatype, tensor.Elements() ));
         cv::Size matSizes;
         DIP_STACK_TRACE_THIS( matSizes = detail::GetOpenMatSizes( sizes )); // Will throw if nDims > 2
         dip::uint nDims = sizes.size();
         strides.resize( nDims, static_cast< dip::sint >( tensor.Elements() ));
         if( nDims > 1 ) {
            strides[ 1 ] = static_cast< dip::sint >( sizes[ 0 ] ) * strides[ 0 ];
         }
         tstride = 1;
         cv::Mat mat( matSizes, type );
         origin = mat.ptr();
         images_.emplace( origin, std::move( mat ));
         return dip::DataSegment{ origin, StripHandler( *this ) };
      }

      /// \brief Returns the *OpenCV* `cv::Mat` that holds the data for the \ref dip::Image `img`.
      ///
      /// The *OpenCV* `cv::Mat` returned is the one allocated to hold the pixel data in the input
      /// `img`. If `img` is a view of another image, or has been manipulated through \ref dip::Image::Mirror or
      /// \ref dip::Image::Rotation90, the pixel data will be copied into a new `cv::Mat` object.
      ///
      /// If the \ref dip::Image object does not point to data in a `cv::Mat` object, the pixel data will be copied
      /// into a new `cv::Mat` object.
      cv::Mat GetMat( dip::Image const& img ) {
         DIP_THROW_IF( !img.IsForged(), dip::E::IMAGE_NOT_FORGED );
         void const* ptr = img.Data();
         auto it = images_.find( ptr );
         if( it == images_.end() ) {
            // This image was not forged by this interface. Let's copy instead.
            DIP_STACK_TRACE_THIS( return CopyDipToMat( img ));
         }
         cv::Mat mat{ std::move( it.value() ) }; // In OpenCV 2.9 there is no move constructor nor move assignment... The docs to 4.0.0-pre also don't show these
         images_.erase( ptr );
         // Check to make sure `mat` and `img` provide the same view
         dip::uint nDims = img.Dimensionality();
         int type;
         DIP_STACK_TRACE_THIS( type = detail::GetOpenMatType( img.DataType(), img.TensorElements() ));
         if(   (( nDims > 0 ) && ( img.Stride( 0 ) != static_cast< dip::sint >( img.TensorElements() )))
            || (( nDims > 1 ) && ( img.Stride( 1 ) <= img.Stride( 0 ) ))
            || (( img.TensorElements() > 1 ) && ( img.TensorStride() != 1 ))
            || ( type != mat.type() )) {
            // This image does not fit in a cv::Mat, we must have modified it.
            DIP_STACK_TRACE_THIS( return CopyDipToMat( img ));
         }
         cv::Size matSizes;
         DIP_STACK_TRACE_THIS( matSizes = detail::GetOpenMatSizes( img.Sizes() ));
         if(( matSizes.height != mat.rows ) || ( matSizes.width != mat.cols )) {
            // It looks like a cropped view, let's try to recreate it:
            dip::sint offset = ( static_cast< dip::uint8* >( img.Origin() ) - static_cast< dip::uint8* >( img.Data() ))
                               / static_cast< dip::sint >( img.DataType().SizeOf() * img.TensorElements() );
            int col = static_cast< int >( offset % img.Stride( 1 ));
            int row = static_cast< int >( offset / img.Stride( 1 ));
            mat = mat( cv::Range{ row, row + matSizes.height }, cv::Range{ col, col + matSizes.width } );
         }
         return mat;
      }

      /// \brief Constructs a \ref dip::Image object with the external interface set so that,
      /// when forged, a *OpenCV* `cv::Mat` will be allocated to hold the samples.
      dip::Image NewImage() {
         dip::Image out;
         out.SetExternalInterface( this );
         return out;
      }
};


/// \brief Fixes the binary image `img` to match expectations of *DIPlib* (i.e. only the bottom bit is used).
///
/// The input image is expected to be binary. See \ref dip_opencv::FixBinaryImageForOpenCv for a use case.
inline void FixBinaryImageForDip( dip::Image& img ) {
   dip::ImageIterator< dip::bin >it( img ); // throws if input image is not binary, or not forged.
   do {
      if( *it ) {
         *it = true; // Note that `*it = *it` does not do this. `*it = !!*it` might work.
      }
   } while( ++it );
}

/// \brief Fixes the binary image `img` to match expectations of *OpenCV* (i.e. all bits have the same value).
///
/// The input image is expected to be binary. The data segment for the image is modified such that it is no
/// longer useful for use in *DIPlib*, but becomes useful for use in *OpenCV*.
/// ```cpp
/// dip::Image bin_dip = dip::Threshold(...);          // This is a DIPlib binary image
/// cv::Mat bin_mat = dip_opencv::DipToMat( bin_dip ); // This is an OpenCV CV_8U image with values 0 and 1
/// // use bin_dip with DIPlib functions here...
/// dip_opencv::FixBinaryImageForOpenCv( bin_dip );    // Now both bin_dip and bin_mat have values 0 and 255
/// // use bin_mat with OpenCV functions here...
/// dip_opencv::FixBinaryImageForDip( bin_dip );       // Now both bin_dip and bin_mat have values 0 and 1
/// // use bin_dip with DIPlib functions here...
/// ```
inline void FixBinaryImageForOpenCv( dip::Image& img ) {
   dip::ImageIterator< dip::bin >it( img ); // throws if input image is not binary, or not forged.
   do {
      if( *it ) {
         static_cast< dip::uint8& >( *it ) = 255;
      }
   } while( ++it );
}


/// \endgroup

} // namespace dip_opencv

#endif // DIP_OPENCV_INTERFACE_H
