# Supplementary material for: Open-3DSIM: an open-source three-dimensional structured illumination microscopy reconstruction platform
Source: Nat Methods. 2023 Jul 20;20(8):1183–6. doi: 10.1038/s41592-023-01958-0 (PMC10406603; doi:10.1038/s41592-023-01958-0)
Supplement: Supplementary file 4 — This includes three platforms of Open-3DSIM. [file 41592_2023_1958_MOESM4_ESM.zip › Supplementary Software/Open_3DSIM_MATLAB_v2.1/lib/diplib/share/DIPimage/@dip_image/all.m]

%ALL   True if all pixels in an image are non-zero.
%   VALUE = ALL(B) gets true if all pixels in B are non-zero. It works
%   independently on each tensor element.
%
%   VALUE = ALL(B,M) only tests the pixels within the mask specified by
%   the binary image M, and is equivalent to ALL(B(M)).
%
%   VALUE = ALL(B,M,DIM) tests over the dimensions specified in DIM.
%   For example, if B is a 3D image, ALL(B,[],3) returns an image
%   with 2 dimensions, containing the 'all' projection over the third
%   dimension (z). DIM can be an array with any number of dimensions.
%   M can be [].
%
%   VALUE = ALL(B,'tensor') works over the tensor elements, returning
%   a scalar image of the same size as B.
%
%   COMPATIBILITY NOTE:
%   The behavior of ALL(B), with B a tensor image, has changed since
%   DIPimage 2. Previously, it operated on the tensor elements, which
%   is currently accomplished with ALL(B,'tensor').

% (c)2017-2018, Cris Luengo.
% Based on original DIPlib code: (c)1995-2014, Delft University of Technology.
% Based on original DIPimage code: (c)1999-2014, Delft University of Technology.
%
% Licensed under the Apache License, Version 2.0 (the "License");
% you may not use this file except in compliance with the License.
% You may obtain a copy of the License at
%
%    http://www.apache.org/licenses/LICENSE-2.0
%
% Unless required by applicable law or agreed to in writing, software
% distributed under the License is distributed on an "AS IS" BASIS,
% WITHOUT WARRANTIES OR CONDITIONS OF ANY KIND, either express or implied.
% See the License for the specific language governing permissions and
% limitations under the License.

function out = all(varargin)
out = dip_projection('all',varargin{:});
