# Supplementary material for: Open-3DSIM: an open-source three-dimensional structured illumination microscopy reconstruction platform
Source: Nat Methods. 2023 Jul 20;20(8):1183–6. doi: 10.1038/s41592-023-01958-0 (PMC10406603; doi:10.1038/s41592-023-01958-0)
Supplement: Supplementary file 4 — This includes three platforms of Open-3DSIM. [file 41592_2023_1958_MOESM4_ESM.zip › Supplementary Software/Open_3DSIM_MATLAB_v2.1/lib/diplib/share/DIPimage/@dip_image/bessely.m]

%BESSELY   Bessel function of the second kind.
%  OUT = BESSELY(NU,IN) is the Bessel function of the second kind, of order NU.
%  NU must be a non-negative integer. IN must be real-valued image.
%
%  This function calls the DIPlib function dip::BesselYN.
%
%  See also: DIP_IMAGE/BESSELJ

% (c)2019, Cris Luengo.
% Based on original DIPlib code: (c)1995-2014, Delft University of Technology.
%
% Licensed under the Apache License, Version 2.0 (the "License");
% you may not use this file except in compliance with the License.
% You may obtain a copy of the License at
%
%    http://www.apache.org/licenses/LICENSE-2.0
%
% Unless required by applicable law or agreed to in writing, software
% distributed under the License is distributed on an "AS IS" BASIS,
% WITHOUT WARRANTIES OR CONDITIONS OF ANY KIND, either express or implied.
% See the License for the specific language governing permissions and
% limitations under the License.

function out = bessely(varargin)
out = dip_imagemath('bessely',varargin{:});
