# Supplementary material for: Open-3DSIM: an open-source three-dimensional structured illumination microscopy reconstruction platform
Source: Nat Methods. 2023 Jul 20;20(8):1183–6. doi: 10.1038/s41592-023-01958-0 (PMC10406603; doi:10.1038/s41592-023-01958-0)
Supplement: Supplementary file 4 — This includes three platforms of Open-3DSIM. [file 41592_2023_1958_MOESM4_ESM.zip › Supplementary Software/Open_3DSIM_MATLAB_v2.1/lib/diplib/share/DIPimage/@dip_image/eig.m]

%EIG   Eigenvalues and eigenvectors of a tensor image.
%  E = EIG(A) is a vector image containing the eigenvalues of the
%  square tensors in image A. If A is a real-valued symmetric matrix,
%  then the values in E are sorted in descending order, so that E{1}
%  contains the largest eigenvalue. Otherwise, E is complex-valued and
%  the eigenvalues have no specific order.
%
%  [V,D] = EIG(A) returns a diagonal matrix D of eigenvalues and a matrix
%  V whose columns are the corresponding eigenvectors, so that A*V = V*D.
%  D is sorted large to small only of A is a real-valued symmetric matrix.
%
%  V1 = EIG(A,'largest') returns a vector image V1 for the eigenvector of A
%  that corresponds to the eigenvalue of A with largest magnitude.
%  VN = EIG(A,'smallest') does the same but for the eigenvalue with smallest
%  magnitude. Compared to the V output of the previous syntax, V1 = V{:,1}
%  and VN = V{:,N}, with N = NDIMS(A).
%
%  This function calls the DIPlib functions dip::Eigenvalues,
%  dip::EigenDecomposition, dip::LargestEigenvector and
%  dip::SmallestEigenvector.
%
%  See also: EIG_LARGEST, DIP_IMAGE/SVD

% (c)2017-2018, Cris Luengo.
% Based on original DIPlib code: (c)1995-2014, Delft University of Technology.
% Based on original DIPimage code: (c)1999-2014, Delft University of Technology.
%
% Licensed under the Apache License, Version 2.0 (the "License");
% you may not use this file except in compliance with the License.
% You may obtain a copy of the License at
%
%    http://www.apache.org/licenses/LICENSE-2.0
%
% Unless required by applicable law or agreed to in writing, software
% distributed under the License is distributed on an "AS IS" BASIS,
% WITHOUT WARRANTIES OR CONDITIONS OF ANY KIND, either express or implied.
% See the License for the specific language governing permissions and
% limitations under the License.

function varargout = eig(varargin)
varargout = cell(1,max(nargout,1));
[varargout{:}] = dip_imagemath('eig',varargin{:});
